# Supplementary material for: DDIT: An Online Predictor for Multiple Clinical Phenotypic Drug-Disease Associations
Source: Front Pharmacol. 2022 Jan 19;12:772026. doi: 10.3389/fphar.2021.772026 (PMC8809407; doi:10.3389/fphar.2021.772026)
Supplement: Supplementary file 1 [file DataSheet1.ZIP]

Archive with 8 entries (7 files):
- supplementary/Supp. Data S1.A.npy
- supplementary/Supp. Data S2.drug.csv
- supplementary/Supp. Data S3.disease.csv
- supplementary/Supp. Data S4.indication.csv
- supplementary/Supp. Data S5.side_effect.csv
- supplementary/Supp. Data S6.contraindication.csv
- supplementary/Supp.supplementary material 2021.11.14.docx
- supplementary/
