# Supplementary material for: DDIT: An Online Predictor for Multiple Clinical Phenotypic Drug-Disease Associations
Source: Front Pharmacol. 2022 Jan 19;12:772026. doi: 10.3389/fphar.2021.772026 (PMC8809407; doi:10.3389/fphar.2021.772026)
Supplement: Supplementary file 1 [file DataSheet1.ZIP › supplementary/Supp. Data S2.drug.csv]

drug_id	drug_name	cid
1	Levobunolol	C0006388
2	Lorazepam	C0024002
3	Fenoprofen	C0015837
4	Carbidopa	C0006982
5	Levofloxacin	C0282386
6	Bisoprolol	C0053799
7	Propranolol	C0033497
8	Theophylline	C0039771
9	Bleomycin	C0005740
10	Triamterene	C0040869
11	Isradipine	C0071304
12	Risedronate	C0246719
13	Azathioprine	C0004482
14	Metoprolol	C0025859
15	Desipramine	C0011685
16	Levetiracetam	C0377265
17	Ascorbic Acid	C0003968
18	Enoxaparin	C0206460
19	Budesonide	C0054201
20	Vincristine	C0042679
21	flunisolide	C0060501
22	Clomipramine	C0009010
23	celecoxib	C0538927
24	Cyclosporine	C0010592
25	Phenobarbital	C0031412
26	gemcitabine	C0045093
27	Orphenadrine	C0029309
28	Chlorzoxazone	C0008296
29	Carboplatin	C0079083
30	Paroxetine	C0070122
31	Nizatidine	C0085154
32	Fluvoxamine	C0085228
33	clidinium	C0055877
34	Ketoprofen	C0022635
35	pamidronate	C0043603
36	prednisolone	C0032950
37	Labetalol	C0022860
38	Metipranolol	C0041030
39	metaproterenol	C0029193
40	Hydrocortisone	C0020268
41	Bromocriptine	C0006230
42	Isosorbide Dinitrate	C0022252
43	Triamcinolone	C0040864
44	Iloprost	C0079594
45	Benztropine	C0005098
46	Terbutaline	C0039542
47	Aspirin	C0004057
48	Prednisone	C0032952
49	capecitabine	C0671970
50	eprosartan	C0287041
51	Phenylephrine	C0031469
52	Doxepin	C0013085
53	Cromoglycate	C0010347
54	Niacin	C0027996
55	salmon calcitonin	C0073994
56	Sucralfate	C0038633
57	Methotrexate	C0025677
58	sibutramine	C0074493
59	Etodolac	C0059865
60	Adenosine	C0001443
61	Melphalan	C0025241
62	Doxorubicin	C0013089
63	Ibandronate	C0379199
64	Papaverine	C0030350
65	Nadolol	C0027302
66	Betamethasone	C0005308
67	Risperidone	C0073393
68	Danazol	C0010961
69	gabapentin	C0060926
70	acamprosate	C0284941
71	Mitoxantrone	C0026259
72	Clonazepam	C0009011
73	Magnesium Sulfate	C0024480
74	Tranexamic Acid	C0040613
75	Procyclidine	C0033254
76	Estrogens, Conjugated (USP)	C0014938
77	Vinblastine	C0042670
78	Chlorothiazide	C0008273
79	Ephedrine	C0014479
80	Tolbutamide	C0040374
81	Estradiol	C0014912
82	Captopril	C0006938
83	Clonidine	C0009014
84	Mephenytoin	C0025381
85	zonisamide	C0078844
86	Benzphetamine	C0005096
87	Vitamin B 12	C0042845
88	Benzocaine	C0005059
89	Fluticasone propionate	C0117996
90	esmolol	C0116569
91	Dopamine	C0013030
92	Dexamethasone	C0011777
93	formoterol	C0060657
94	Primidone	C0033148
95	Prilocaine	C0033124
96	Hydrochlorothiazide	C0020261
97	Digoxin	C0012265
98	Gemfibrozil	C0017245
99	Caffeine	C0006644
100	Metolazone	C0025854
101	Indomethacin	C0021246
102	tamsulosin	C0257343
103	Diclofenac	C0012091
104	oxaprozin	C0069739
105	nebivolol	C0068475
106	Phentolamine	C0031448
107	brimonidine	C0525227
108	torsemide	C0076840
109	Fluorouracil	C0016360
110	Alendronate	C0102118
111	moxifloxacin	C0536495
112	Chlorpropamide	C0008287
113	Carteolol	C0007299
114	meloxicam	C0083381
115	Methylprednisolone	C0025815
116	Cisplatin	C0008838
117	Naproxen	C0027396
118	Thioguanine	C0039902
119	Amlodipine	C0051696
120	Tolmetin	C0040377
121	Isoproterenol	C0022245
122	zileuton	C0081408
123	Imipramine	C0020934
124	Dexrazoxane	C0086444
125	frovatriptan	C0754647
126	fosphenytoin	C0244656
127	Methyldopa	C0025741
128	docetaxel	C0246415
129	Citric Acid	C0055819
130	Verapamil	C0042523
131	Galantamine	C0016967
132	Vitamin E	C0042874
133	adapalene	C0165631
134	Flurbiprofen	C0016377
135	Epirubicin	C0014582
136	Octreotide	C0028833
137	Furosemide	C0016860
138	Thalidomide	C0039736
139	levothyroxine	C0040165
140	Scopolamine	C0036442
141	Ibuprofen	C0020740
142	Cholecalciferol	C0008318
143	Sertraline	C0074393
144	Tiludronate	C0145942
145	Dinoprostone	C0012472
146	Testosterone	C0039601
147	Carbamazepine	C0006949
148	Chlordiazepoxide	C0008188
149	Azacitidine	C0004475
150	cefdinir	C0060405
151	Norethindrone	C0028356
152	oxcarbazepine	C0069751
153	Esomeprazole	C0937846
154	Carmustine	C0007257
155	Dicyclomine	C0012125
156	Choline	C0008405
157	travoprost	C0937916
158	Nortriptyline	C0028420
159	All-Trans-Retinol	C0087161
160	Estrone	C0014942
161	Ciprofloxacin	C0008809
162	rivastigmine	C0649350
163	Sotalol	C0037707
164	drospirenone	C0043822
165	Cimetidine	C0008783
166	venlafaxine	C0078569
167	Idarubicin	C0020789
168	Fluocinolone Acetonide	C0016298
169	Tretinoin	C0040845
170	Bumetanide	C0006376
171	Ifosfamide	C0020823
172	Ticlopidine	C0040207
173	Doxylamine	C0013092
174	Prazosin	C0032912
175	Dantrolene	C0010976
176	Warfarin	C0043031
177	Thiothixene	C0039955
178	Perindopril	C0136123
179	Vigabatrin	C0048044
180	Clomiphene	C0009008
181	nateglinide	C0903898
182	temsirolimus	C1707080
183	aliskiren	C1120110
184	lansoprazole	C0050940
185	Ofloxacin	C0028902
186	Miconazole	C0025942
187	glimepiride	C0061323
188	irbesartan	C0288171
189	Amiloride	C0002502
190	valdecoxib	C0913246
191	brinzolamide	C0673966
192	Timolol	C0040233
193	Trimethoprim	C0041041
194	Calcitriol	C0006674
195	lamotrigine	C0064636
196	Mesoridazine	C0025497
197	Methamphetamine	C0025611
198	Etoposide	C0015133
199	quetiapine	C0123091
200	Pentoxifylline	C0030899
201	Dihydroergotamine	C0012291
202	Glipizide	C0017642
203	Diflunisal	C0012228
204	Sulindac	C0038792
205	Vorinostat	C0672708
206	Desogestrel	C0057558
207	Dacarbazine	C0010927
208	Codeine	C0009214
209	Guanfacine	C0079466
210	Flavoxate	C0016225
211	erlotinib	C1135135
212	Nedocromil	C0068483
213	Guanethidine	C0018318
214	argatroban	C0048470
215	Teniposide	C0039512
216	bimatoprost	C0937917
217	duloxetine	C0245561
218	Citalopram	C0008845
219	Methylergonovine	C0025760
220	Epinephrine	C0014563
221	Midodrine	C0026078
222	Pravastatin	C0085542
223	Pimecrolimus	C1099414
224	ciclopirox	C0055711
225	alfuzosin	C0051150
226	montelukast	C0298130
227	tizanidine	C0146011
228	aripiprazole	C0299792
229	Isoetharine	C0022176
230	Spironolactone	C0037982
231	Prochlorperazine	C0033229
232	Ranitidine	C0034665
233	benazepril	C0053091
234	quinapril	C0072857
235	Diethylpropion	C0012201
236	Dyphylline	C0013360
237	Enalapril	C0014025
238	Arginine	C0003765
239	Valproic Acid	C0042291
240	cyclobenzaprine	C0056732
241	Disulfiram	C0012772
242	desflurane	C0063252
243	Piroxicam	C0031990
244	Riboflavin	C0035527
245	Tetracycline	C0039644
246	Ethotoin	C0015046
247	Isosorbide Mononitrate	C0064079
248	Nitroglycerin	C0017887
249	Fenofibrate	C0033228
250	Raloxifene	C0244404
251	Acetohexamide	C0000992
252	Levonorgestrel	C0023566
253	bosentan	C0252643
254	Phentermine	C0031447
255	Dipivefrin	C0058415
256	Goserelin	C0120107
257	Meclofenamic Acid	C0025042
258	liothyronine	C0041014
259	Lisinopril	C0065374
260	Albuterol	C0001927
261	Penbutolol	C0030812
262	Teriparatide	C0070093
263	mercaptopurine	C0000618
264	Tolazamide	C0040372
265	Betaxolol	C0005320
266	zoledronate	C0392938
267	Mecamylamine	C0025029
268	pantoprazole	C0081876
269	Leuprolide	C0085272
270	Baclofen	C0004609
271	Acetaminophen	C0000970
272	Dextroamphetamine	C0011812
273	Quinidine	C0034414
274	Metformin	C0025598
275	Tacrine	C0039245
276	Glucosamine	C0017718
277	Atropine	C0004259
278	Cladribine	C0092801
279	Omeprazole	C0028978
280	butalbital	C0054234
281	Cyproheptadine	C0010620
282	Buspirone	C0006462
283	Haloperidol	C0018546
284	Trifluoperazine	C0040979
285	Lovastatin	C0024027
286	donepezil	C0527316
287	pioglitazone	C0071097
288	Pilocarpine	C0031923
289	acetophenazine	C0050458
290	hydroxyurea	C0020402
291	carvedilol	C0054836
292	Oxycodone	C0030049
293	rosiglitazone	C0289313
294	salmeterol	C0073992
295	Ramipril	C0072973
296	Amantadine	C0002403
297	valsartan	C0216784
298	Aminophylline	C0002575
299	Itraconazole	C0064113
300	Terazosin	C0076107
301	Isoleucine	C0022192
302	temozolomide	C0076080
303	tirofiban	C0247025
304	Promethazine	C0033405
305	sitagliptin	C1565750
306	Phenoxybenzamine	C0031441
307	Isotretinoin	C0022265
308	Procainamide	C0033216
309	Acetazolamide	C0000981
310	Loxapine	C0024056
311	Amphetamine	C0002658
312	irinotecan	C0123931
313	Clofibrate	C0009002
314	ziprasidone	C0380393
315	Bethanechol	C0053526
316	Pramipexole	C0074710
317	Mometasone	C0360564
318	Ipratropium	C0027235
319	Triflupromazine	C0040989
320	eletriptan	C0759933
321	rizatriptan	C0297635
322	desmopressin	C0011701
323	Methyclothiazide	C0025696
324	Desoximetasone	C0011707
325	fludarabine	C0059985
326	Tacrolimus	C0085149
327	Guanidine	C0120446
328	Simvastatin	C0074554
329	Felodipine	C0015772
330	bitolterol	C0053817
331	Levobupivacaine	C0873118
332	Treprostinil	C1145760
333	Finasteride	C0060389
334	miglitol	C0066535
335	Atenolol	C0004147
336	Hyoscyamine	C0596004
337	Fluoxetine	C0016365
338	Busulfan	C0006463
339	Methimazole	C0025644
340	Ketamine	C0022614
341	benzquinamide	C0053284
342	Nitroprusside	C0028193
343	Daunorubicin	C0011015
344	Fluoxymesterone	C0016366
345	Tamoxifen	C0039286
346	almotriptan	C0914729
347	Nisoldipine	C0028116
348	imatinib	C0935989
349	Tramadol	C0040610
350	Ethacrynic Acid	C0014963
351	Ketorolac	C0073631
352	Phenytoin	C0031507
353	letrozole	C0246421
354	Fosinopril	C0118168
355	norgestimate	C0068992
356	telmisartan	C0248719
357	pyridoxine	C0034272
358	nabumetone	C0068334
359	Doxazosin	C0114873
360	clofarabine	C0092777
361	Metyrosine	C0886584
362	Amitriptyline	C0002600
363	Acarbose	C0050393
364	rosuvastatin	C0965129
365	Ethinyl Estradiol	C0015011
366	orlistat	C0076275
367	decitabine	C0049065
368	Oxymorphone	C0030073
369	Memantine	C0025242
370	Bendroflumethiazide	C0004975
371	phendimetrazine	C0070549
372	bexarotene	C0765273
373	Misoprostol	C0085174
374	atorvastatin	C0286651
375	remifentanil	C0246631
376	Ondansetron	C0061851
377	latanoprost	C0090306
378	Phenylpropanolamine	C0031495
379	Ergocalciferol	C0014695
380	Fenoldopam	C0060180
381	Lisdexamfetamine	C1873633
382	Bupropion	C0085208
383	exemestane	C0851344
384	Cytarabine	C0010711
385	dasatinib	C1455147
386	repaglinide	C0246689
387	Paclitaxel	C0144576
388	clopidogrel	C0070166
389	moexipril	C0066685
390	Bupivacaine	C0006400
391	Clotrimazole	C0009074
392	Indapamide	C0021186
393	Sermorelin	C0142046
394	Nimodipine	C0028094
395	Thioridazine	C0039943
396	tadalafil	C1176316
397	Dihydrotachysterol	C0012319
398	Bepridil	C0005116
399	Palmitic Acid	C0030234
400	Mitomycin	C0002475
401	Minoxidil	C0026196
402	pirbuterol	C0071129
403	ciclesonide	C0907850
404	Epoprostenol	C0033567
405	Pseudoephedrine	C0033798
406	Naltrexone	C0027360
407	diphenidol	C0058371
408	Losartan	C0126174
409	Fluphenazine	C0016368
410	Chlorpromazine	C0008286
411	imiquimod	C0165032
412	dofetilide	C0114771
413	bortezomib	C1176309
414	Tetrabenazine	C0039623
415	Gliclazide	C0017631
416	azelaic acid	C0052761
417	sorafenib	C1516119
418	Diazepam	C0012010
419	valrubicin	C0068314
420	olanzapine	C0171023
421	Pyridostigmine	C0034261
422	modafinil	C0066677
423	Flurandrenolide	C0016374
424	Adenosine Monophosphate	C0001465
425	Glyburide	C0017628
426	Hydralazine	C0020223
427	Mexiletine	C0025887
428	Amifostine	C0015020
429	Ethanol	C0001962
430	Topotecan	C0146224
431	Diltiazem	C0012373
432	Estramustine	C0014921
433	Rifampin	C0035608
434	Cefazolin	C0007546
435	anisindione	C0051919
436	sildenafil	C0529793
437	Quinine	C0034417
438	lapatinib	C1506770
439	Ergotamine	C0014710
440	Biperiden	C0005578
441	sunitinib	C1176020
442	Norepinephrine	C0028351
443	dorzolamide	C0165590
444	heparin	C0019134
445	Nifedipine	C0028066
446	zafirlukast	C0378466
447	Pentosan Polysulfate	C0600296
448	Metoclopramide	C0025853
449	Levamisole	C0023556
450	Cisapride	C0072916
451	ardeparin	C0297269
452	Meprobamate	C0025386
453	Dextromethorphan	C0011816
454	Astemizole	C0085170
455	Famotidine	C0015620
456	buclizine	C0164386
457	Leucovorin	C0023413
458	rabeprazole	C0378482
459	fulvestrant	C0935916
460	pregabalin	C0657912
461	topiramate	C0076829
462	Neostigmine	C0027679
463	Trimetrexate	C0085176
464	Propafenone	C0033429
465	trandolapril	C0076891
466	naratriptan	C0540623
467	Cocaine	C0009170
468	entacapone	C0165921
469	bromfenac	C0054094
470	Miglustat	C1321596
471	Clobetasol	C0008992
472	Methotrimeprazine	C0025678
473	ropinirole	C0244821
474	vinorelbine	C0078257
475	Butorphanol	C0006491
476	atomoxetine	C0076823
477	Aminoglutethimide	C0002555
478	olmesartan	C1098320
479	Propylthiouracil	C0033511
480	Masoprocol	C0733397
481	Magnesium	C0024467
482	Levocarnitine	C0087163
483	arsenic trioxide	C0052416
484	Diphenhydramine	C0012522
485	Hydrocodone	C0020264
486	Terfenadine	C0085173
487	Pentazocine	C0030873
488	Fentanyl	C0015846
489	Reserpine	C0035179
490	Fludrocortisone	C0016280
491	Pindolol	C0031937
492	Progesterone	C0033308
493	Trihexyphenidyl	C0041009
494	Colchicine	C0009262
495	anastrozole	C0290883
496	Sodium Tetradecyl Sulfate	C0037556
497	alosetron	C0291772
498	Alprazolam	C0002333
499	alitretinoin	C0281666
500	tolcapone	C0246330
501	Meperidine	C0025376
502	Nicardipine	C0028005
503	paliperidone	C0753678
504	Fluorometholone	C0016351
505	Ethosuximide	C0015043
506	rasagiline	C0525678
507	Auranofin	C0004320
508	Morphine	C0026549
509	Flecainide	C0016229
510	fluvastatin	C0082608
511	Hydroxyzine	C0020404
512	Gonadorelin	C0023610
513	Granisetron	C0061863
514	Allopurinol	C0002144
515	Pyridoxal Phosphate	C0034266
516	lenalidomide	C1144149
517	zolmitriptan	C0528166
518	Pentostatin	C0030896
519	everolimus	C0541315
520	Amobarbital	C0002640
521	Clozapine	C0009079
522	tiagabine	C0068897
523	Alclometasone	C0360534
524	rofecoxib	C0762662
525	Salsalate	C0073983
526	Flutamide	C0016384
527	balsalazide	C0052940
528	Methadone	C0025605
529	Procaine	C0033218
530	Pergolide	C0031007
531	bicalutamide	C0285590
532	Levodopa	C0023570
533	methyl 5-aminolevulinate	C1134467
534	Lidocaine	C0023660
535	chloroprocaine	C0055443
536	Dibucaine	C0012050
537	Apomorphine	C0003596
538	Vasopressin (USP)	C1705480
539	Urea	C0041942
540	Dolasetron	C0209210
541	Flucytosine	C0016278
542	ibutilide	C0082966
543	Ambenonium	C0002412
544	Chlorthalidone	C0008294
545	Disopyramide	C0012702
546	Chloroquine	C0008269
547	Amiodarone	C0002598
548	Minocycline	C0026187
549	pemetrexed	C0210657
550	oxybutynin	C0069805
551	Propoxyphene	C0033493
552	Desonide	C0011705
553	cabergoline	C0107994
554	Acebutolol	C0000946
555	Streptozocin	C0038432
556	pralidoxime	C0071808
557	felbamate	C0060135
558	Alanine	C0001898
559	Diethylstilbestrol	C0012203
560	Buprenorphine	C0006405
561	Praziquantel	C0032911
562	Sumatriptan	C0075632
563	Encainide	C0085251
564	Hydromorphone	C0012306
565	Erythromycin	C0014806
566	Sulfasalazine	C0036078
567	Acyclovir	C0001367
568	Nalbuphine	C0027348
569	Cyclizine	C0010547
570	Escitalopram	C1099456
571	Eszopiclone	C1436328
572	Cysteamine	C0010648
573	dihydrocodeine	C0058056
574	Sodium Oxybate	C0037537
575	rifaximin	C0073374
576	Amphotericin B	C0002679
577	lomefloxacin	C0065162
578	Sorbitol	C0037688
579	lepirudin	C0772394
580	parecoxib	C0915142
581	Propofol	C0033487
582	Chenodeoxycholic Acid	C0008024
583	Glycerin	C0017861
584	rifapentine	C0073372
585	nitisinone	C0173083
586	voriconazole	C0393080
587	17-alpha-Hydroxyprogesterone	C0045010
588	dexmethylphenidate	C1169997
589	polyestradiol phosphate	C0071554
590	Ganciclovir	C0017066
591	Estazolam	C0014892
592	Levothyroxine Sodium	C0079691
593	etoricoxib	C0972314
594	Mefloquine	C0025153
595	anagrelide	C0051809
596	Doxercalciferol	C0043668
597	Gentamicin	C3854019
598	Glycopyrronium Bromide	C4082411
599	Mefenamic Acid	C0025152
600	Cilazapril	C0055723
601	nilotinib	C1721377
602	Ursodiol	C0042105
603	Mycophenolic Acid	C0026933
604	bendamustine	C0525079
605	ixabepilone	C1135132
606	Cetirizine	C0055147
607	bemiparin	C0916062
608	polystyrene sulfonate	C0137904
609	ziconotide	C0211011
610	Saquinavir	C0286738
611	lubiprostone	C1684405
612	micafungin	C1120386
613	Arginine hydrochloride	C0301556
614	Oseltamivir	C0874161
615	pazopanib	C1831796
616	gadoteridol	C0060930
617	silodosin	C1870115
618	Clopenthixol	C0009026
619	dalbavancin	C1172636
620	Vidarabine	C0042646
621	Olmesartan medoxomil	C0386393
622	nabilone	C0068333
623	Cidofovir	C0286079
624	Nadroparin	C0206232
625	sevoflurane	C0074414
626	Interferon Alfa-2b	C0021735
627	fluticasone	C0082607
628	levocetirizine	C1174893
629	Mesna	C0000294
630	Ceftazidime	C0007559
631	Sufentanil	C0143993
632	insulin detemir	C0537270
633	Temazepam	C0039468
634	dexchlorpheniramine	C0057606
635	Triazolam	C0040879
636	Dexmedetomidine	C0113293
637	ibandronic acid	C0379200
638	Sulfadiazine	C0038675
639	Selegiline	C0036579
640	bivalirudin	C0168273
641	Penicillin G	C0030827
642	Zalcitabine	C0012132
643	Interferon	C3652465
644	maraviroc	C1667052
645	Hydroxychloroquine	C0020336
646	Iohexol	C0022005
647	zucapsaicin	C0763832
648	Methylene blue	C0025746
649	olsalazine	C0069454
650	sitaxsentan	C1704271
651	Doxycycline	C0013090
652	zolpidem	C0078839
653	Colestipol	C0009279
654	Succinylcholine	C0038627
655	Fluconazole	C0016277
656	Oxacillin	C0029983
657	Carbachol	C0006945
658	Gadolinium DTPA	C0060933
659	gefitinib	C1122962
660	Ritonavir	C0292818
661	iopromide	C0063817
662	muramyl tripeptide phosphatidylethanolamine	C0129341
663	Ceftriaxone	C0007561
664	Perphenazine	C0031184
665	tinzaparin	C0216278
666	paricalcitol	C0249582
667	gadoversetamide	C0754820
668	saxagliptin	C1611934
669	emedastine	C0064263
670	Clarithromycin	C0055856
671	Zuclopenthixol	C0376160
672	Sugammadex	C1700695
673	Iodipamide	C0021971
674	linezolid	C0663241
675	Muromonab-CD3	C0085379
676	trovafloxacin	C0379881
677	Ivermectin	C0022322
678	Alprostadil	C0002335
679	s-atenolol	C3652674
680	Isoflurane	C0022180
681	tafluprost	C1451502
682	Solifenacin	C1099677
683	Pork calcitonin	C0359091
684	Trimethoprim-Sulfamethoxazole Combination	C0041044
685	zoledronic acid	C0257685
686	gatifloxacin	C0753645
687	ropivacaine	C0073571
688	Tinidazole	C0040263
689	Zidovudine	C0043474
690	Caspofungin	C0537894
691	Riluzole	C0073379
692	tenoxicam	C0076096
693	Rimantadine	C0035629
694	Fluorescein	C0060520
695	Chlorambucil	C0008163
696	emtricitabine	C0909839
697	eptifibatide	C0253563
698	palonosetron	C0220578
699	pegaptanib	C1531015
700	Cefoxitin	C0007557
701	Amprenavir	C0754188
702	Deferoxamine	C0011145
703	telbivudine	C1453933
704	Medroxyprogesterone	C0025147
705	ofatumumab	C1832027
706	Oxazepam	C0029997
707	Tranylcypromine	C0040778
708	Rasburicase	C0937932
709	deferiprone	C0043832
710	vinflunine	C0672663
711	Echothiophate	C0301366
712	Nelfinavir	C0525005
713	sparfloxacin	C0052585
714	Atosiban	C0164398
715	valganciclovir	C0909381
716	Methylphenidate	C0025810
717	Acenocoumarol	C0000956
718	zopiclone	C0078847
719	Rifabutin	C0140575
720	tolvaptan	C1176308
721	Lithium	C0023870
722	Cyclophosphamide	C0010583
723	ioversol	C0063828
724	Leucovorin Calcium	C0731033
725	glatiramer acetate	C0289884
726	Hyaluronidase	C0020197
727	Mirtazapine	C0049506
728	Cefotaxime	C0007554
729	Dicloxacillin	C0012093
730	Articaine	C1608295
731	dabigatran etexilate	C1571583
732	Phenelzine	C0031392
733	ganirelix	C0073629
734	terbinafine	C0076110
735	eplerenone	C0961485
736	cefepime	C0055003
737	colesevelam	C0541155
738	Norfloxacin	C0028365
739	Triptorelin	C0077275
740	Erythropoietin	C0014822
741	Tobramycin	C0040341
742	posaconazole	C0936148
743	Amikacin	C0002499
744	Argipressin	C0003779
745	Cyproterone	C0010621
746	Tropicamide	C0041190
747	Sodium Salicylate	C0037549
748	Edetates	C0086197
749	Aprotinin	C0003641
750	Aztreonam	C0004521
751	Nevirapine	C0132326
752	efavirenz	C0674428
753	Acetylcysteine	C0001047
754	lormetazepam	C0065185
755	Nalidixic Acid	C0027353
756	Cortisone	C0010137
757	URATE OXIDASE	C0041931
758	Lincomycin	C0023726
759	gadobenic acid	C0246154
760	Trazodone	C0040805
761	histamine phosphate	C0062740
762	Calcitonin (human synthetic)	C3652920
763	Metronidazole	C0025872
764	dexibuprofen	C2714681
765	Ethambutol	C0014964
766	azelastine	C0052762
767	mivacurium chloride	C0128603
768	fosamprenavir	C1176315
769	cerivastatin	C0528023
770	penicillin G procaine	C0030830
771	Ioflupane I-123	C1956796
772	Pimozide	C0031935
773	Clindamycin	C0008947
774	Aminosalicylic sodium	C0301336
775	vardenafil	C0971579
776	Atovaquone	C0165603
777	ceftibuten	C0055014
778	conivaptan	C0966107
779	cevimeline	C0093437
780	Cefadroxil	C0007538
781	Delavirdine	C0288165
782	risedronic acid	C0140610
783	ranolazine	C0073633
784	Suprofen	C0038878
785	Sirolimus	C0072980
786	tiotropium bromide	C1306772
787	rescinnamine	C0035167
788	Indinavir	C0376637
789	Methocarbamol	C0025659
790	Azithromycin	C0052796
791	gadofosveset	C1698893
792	Streptomycin	C0038425
793	varenicline	C1569608
794	Lisuride	C0023863
795	oxaliplatin	C0069717
796	Hydroflumethiazide	C0020273
797	oritavancin	C1144403
798	Ioxaglic Acid	C0022041
799	Bezafibrate	C0005330
800	aprepitant	C1176306
801	leflunomide	C0063041
802	febuxostat	C0249529
803	pinaverium	C0071081
804	famciclovir	C0209227
805	reviparin	C0254215
806	Amisulpride	C0103045
807	vildagliptin	C1570906
808	iron sucrose	C0060241
809	mesalamine	C0127615
810	milnacipran	C1533126
811	Glucagon	C0017687
812	halofantrine	C0120726
813	Oxytocin	C0030095
814	Nitrofurantoin	C0028156
815	Dipyridamole	C0012582
816	Insulin Lispro	C0293359
817	Dextrothyroxine	C0011824
818	regadenoson	C1698215
819	Thiabendazole	C0039832
820	cefpodoxime	C0055011
821	Iotrolan	C0123865
822	Stavudine	C0164662
823	indacaterol	C1722260
824	Atazanavir	C1145759
825	Mupirocin	C0085259
826	ambrisentan	C1176329
827	Iopamidol	C0022026
828	Sodium Bicarbonate	C0074722
829	abacavir	C0663655
830	degarelix	C1455035
831	Methyltestosterone	C0025826
832	Insulin Aspart	C1708521
833	nefazodone	C0068485
834	Nesiritide	C0054015
835	ertapenem	C1120106
836	darunavir	C1435444
837	triticum (wheat fibre)	C3652539
838	Etidronic Acid	C0015121
839	Roxithromycin	C0035891
840	aminosalicylic acid	C0030125
841	Floxacillin	C0016267
842	romiplostim	C2364481
843	Oxytetracycline	C0030092
844	thyrotropin alfa	C2587204
845	Cefotetan	C0007555
846	Lymecycline	C0024200
847	raltegravir	C1871526
848	rufinamide	C0213404
849	Ketoconazole	C0022625
850	fexofenadine	C0296800
851	Ginkgo folium	C3652574
852	alogliptin	C1958126
853	ioxilan	C0063829
854	gadobutrol	C0291216
855	meropenem	C0066005
856	fondaparinux	C1098510
857	Rotigotine	C1700683
858	nitazoxanide	C0068788
859	deferasirox	C1619629
860	Halcinonide	C0018513
861	Ergonovine	C0014704
862	Acitretin	C0050559
863	tenofovir disoproxil	C0963398
864	tipranavir	C0663733
865	Cefuroxime	C0007562
866	Dexketoprofen	C0772505
867	prasugrel	C1620287
868	Alfentanil	C0002026
869	Histamine Dihydrochloride	C0543456
870	Thiamine	C0039840
871	Lamivudine	C0209738
872	lanreotide	C0209211
873	raltitrexed	C0677667
874	Corticotropin	C0001655
875	Mitotane	C0026256
876	liothyronine sodium	C0546882
877	Urofollitropin	C0524639
878	6-Aminocaproic Acid	C0000608
879	terlipressin	C0145185
880	Sodium Nitrite	C0037532
881	Bromhexine	C0006220
882	Mannitol	C0024730
883	dronabinol	C0039663
884	nelarabine	C0907349
885	Cholestyramine Resin	C0008402
886	Megestrol	C0025175
887	Glucose	C0017725
888	parnaparin	C0215717
889	valacyclovir	C0249458
890	Demeclocycline	C0011276
891	Dactinomycin	C0010934
892	POTASSIUM SALICYLATE	C0770438
893	Roflumilast	C0965618
894	Toremifene	C0076836
895	tramazoline	C0076890
896	BETAHISTINE	C0005301
897	Mifepristone	C0026088
898	Thiotepa	C0039871
899	romidepsin	C1527027
900	Cefixime	C0060400
901	telithromycin	C0907410
902	eltrombopag	C1831905
903	Dothiepin	C0013065
904	Hydrochloric Acid	C0020259
905	Sulfur Hexafluoride	C0038779
906	Daptomycin	C0057144
907	Verteporfin	C0387288
908	Oxprenolol	C0030040
909	Calcium Chloride	C0006686
910	cinacalcet	C1337242
911	clofezone	C0650237
912	nepafenac	C0961209
913	tibolone	C0076660
914	Flumazenil	C0016293
915	methyldopa (racemic)	C3652552
916	UNOPROSTONE	C0772319
917	zaleplon	C0251504
918	Penicillamine	C0030817
919	Melatonin	C0025219
920	Enflurane	C0014277
921	insulin, regular, human	C0795635
922	Trimipramine	C0041056
923	Vancomycin	C0042313
924	Asenapine	C2000088
925	Insulin, Pork	C0770206
926	Albendazole	C0001911
927	Foscarnet	C0070895
928	Iothalamic Acid	C0022034
929	Piperacillin	C0031955
930	Amoxapine	C0002644
931	darifenacin	C0529351
932	anidulafungin	C1142738
933	moxonidine	C0066837
934	entecavir	C0971023
935	Thyrotropin-Releasing Hormone	C0040162
936	Hydroxocobalamin	C0020316
937	Cinoxacin	C0008806
938	Clobetasone	C0360518
939	Mepenzolate	C0360172
940	cefprozil	C0053882
941	Pralatrexate	C1721300
942	Maprotiline	C0024778
943	butylscopolamine	C2827093
944	etravirine	C1456409
945	Alendronic acid	C0771311
946	Beclomethasone	C0004905
947	Nafarelin	C0064906
948	Cephalexin	C0007716
949	ezetimibe	C1142985
950	Salicylic Acid	C0036079
951	penicillin G benzathine	C0030829
952	Streptokinase	C0038418
953	Desvenlafaxine	C1880288
954	Parathyroid Hormone	C0030520
955	Amoxicillin	C0002645
956	Chloramphenicol	C0008168
957	Methysergide	C0025842
958	Folic Acid	C0016410
959	Perhexiline	C0031013
960	oxtriphylline	C0055578
961	Ipratropium Bromide	C0700580
962	Sulfamethoxazole	C0038689
963	Loratadine	C0065180
964	Capsaicin	C0006931
965	rocuronium bromide	C0069632
966	Sodium iodide (124-I)	C1828393
967	lacosamide	C0893761
968	desirudin	C0378366
969	Nicotine	C0028040
970	Sacrosidase	C0718043
971	tapentadol	C2001271
972	Methscopolamine	C0301374
973	Amsacrine	C0002699
974	Orphenadrine Citrate	C0029310
975	tigecycline	C1260298
976	Dalteparin	C0206461
977	nilutamide	C0068771
978	Etonogestrel	C0047683
979	Bretylium Tosylate	C0006168
980	Zanamivir	C0216660
981	Cromolyn	C0086073
982	Trimethadione	C0041038
983	Oxymetholone	C0030072
984	Mepivacaine	C0025384
985	ustekinumab	C1608841
986	Methoxsalen	C0025684
987	Lindane	C0005038
988	Ketotifen	C0022642
989	reboxetine	C0168388
990	Agomelatine	C0971637
991	Insulin, Beef	C0304866
992	Altretamine	C0019453
993	Nicorandil	C0068700
994	Probenecid	C0033209
995	fotemustine	C0060696
996	cefditoren	C0287573
997	Streptococcus pneumoniae serotype 4 capsular antigen diphtheria CRM197 protein conjugate vaccine	C2344273
998	Varicella-Zoster Virus Vaccine Live (Oka-Merck) strain	C3464497
999	Quinine Sulfate	C0034422
1000	Johnson grass pollen extract	C2701339
1001	Sibutramine hydrochloride monohydrate	C0724692
1002	haloperidol decanoate	C0062103
1003	Pentazocine Lactate	C0700554
1004	heparin, bovine	C0771246
1005	trimethobenzamide	C0077163
1006	Desipramine Hydrochloride	C0700529
1007	dexmethylphenidate hydrochloride	C1170743
1008	Clindamycin palmitate hydrochloride	C0304311
1009	Urokinase	C0042071
1010	Guanfacine Hydrochloride	C0700472
1011	SODIUM PHOSPHATE,MONOBASIC,MONOHYDRATE	C0724635
1012	Mumps Virus Vaccine Live, Jeryl Lynn Strain	C2344347
1013	dexamethasone trimethyl acetate	C0057603
1014	lithium citrate	C0125997
1015	Lactulose	C0022957
1016	Rhodotorula rubra allergenic extract	C2723734
1017	doxycycline anhydrous	C2699808
1018	Cinnamon Preparation	C0939899
1019	Methamphetamine Hydrochloride	C0282233
1020	risedronate sodium anhydrous	C4316864
1021	fluphenazine decanoate	C0060580
1022	POTASSIUM,CHELATED	C0872910
1023	butenafine	C0107497
1024	Norgestrel	C0028368
1025	DAUNORUBICIN CITRATE LIPOSOME	C0724567
1026	Docusate Sodium	C0243237
1027	Isoproterenol Hydrochloride	C0282210
1028	Aldesleukin	C0218986
1029	CALCIUM LEVULINATE	C0108124
1030	nicotine polacrilex	C0068722
1031	CODEINE CAMSYL	C0771490
1032	Eurotium herbariorum allergenic extract	C2727836
1033	avibactam sodium	C3892871
1034	Ceftriaxone Sodium	C0700527
1035	Penbutolol Sulfate	C0282292
1036	dextrose monohydrate	C0017734
1037	Doxapram	C0013084
1038	trospium chloride	C0077408
1039	Indomethacin sodium trihydrate	C0813196
1040	Verapamil hydrochloride	C0700468
1041	Ethambutol Hydrochloride	C0546863
1042	betamethasone sodium phosphate	C0700603
1043	cotton seed allergenic extract	C2701586
1044	DIATRIZOATE LYSINE	C0771756
1045	ergoloid mesylates, USP	C0014708
1046	Neomycin Sulfate	C0027607
1047	levomefolate calcium	C2828271
1048	Flunisolide Anhydrous (obsolete)	C1646276
1049	doxorubicin hydrochloride liposome	C1522690
1050	Sulfinpyrazone	C0038742
1051	Measles Virus Vaccine Live, Enders' attenuated Edmonston strain	C2356367
1052	olopatadine	C0527189
1053	Wheat preparation	C1095911
1054	methscopolamine nitrate	C0812468
1055	influenza A virus A/Hong Kong/4801/2014 (H3N2) antigen	C4256803
1056	Acetylcysteine magnesium	C4283417
1057	Human Chorionic Gonadotropin	C1141639
1058	Rose Bengal	C0035857
1059	western ragweed pollen extract	C2701206
1060	Dextrose Hydrous	C1657537
1061	Potassium Ion	C0597277
1062	Potassium Iodide	C0032831
1063	MAGNESIUM GLUCONATE	C0126777
1064	Dihydroergocryptine	C0012290
1065	heparin sodium, bovine	C1445698
1066	Triamcinolone Acetonide	C0040866
1067	Aspergillus fumigatus	C0004037
1068	Ticarcillin disodium	C0546880
1069	Cephalosporium roseum extract	C4317199
1070	tiopronin	C0025405
1071	Halofantrine hydrochloride	C0148859
1072	von Willebrand factor, human	C0795677
1073	corticotropin, human	C3818725
1074	telaprevir	C1876229
1075	Aurothioglucose	C0018033
1076	hyaluronidase, ovine	C1577331
1077	Benazepril hydrochloride	C0770917
1078	Ibuprofen, Sodium Salt	C0887187
1079	arginine aminobenzoate	C2937701
1080	methylprednisolone aceponate	C0174938
1081	colistimethate	C0009315
1082	Testosterone (micronized)	C0724701
1083	doxacurium	C0058716
1084	Human herpesvirus 3	C0042338
1085	Methylnaltrexone bromide	C2343921
1086	apixaban	C1831808
1087	METHAPYRILENE HYDROCHLORIDE	C0770858
1088	levomepromazine maleate	C0607673
1089	Carteolol Hydrochloride	C0543450
1090	Clofazimine	C0008996
1091	bismuth subsalicylate	C0053792
1092	Talampicillin	C0039266
1093	Doxapram Hydrochloride	C0282152
1094	HYDROXYETHYL CELLULOSE (5000 CPS AT 1%)	C3256046
1095	Iopanoic Acid	C0022028
1096	cyclosporine, modified	C0771305
1097	Amphetamine aspartate	C0724524
1098	QUININE SALICYLATE	C3486650
1099	acrivastine	C0054340
1100	monobasic sodium phosphate, dihydrate	C1657054
1101	ferrous sulfate	C0060282
1102	Ergonovine Maleate	C0059514
1103	Ampicillin Sodium	C0282052
1104	24-homo-1,25-dihydroxyvitamin D3	C0080845
1105	Ketotifen Fumarate	C0043443
1106	Cycloserine	C0010590
1107	lorcaserin hydrochloride	C2697942
1108	Hyoscyamine hydrobromide	C0304422
1109	insulin lispro protamine, human	C0982221
1110	Amiloride Hydrochloride, Anhydrous	C0949217
1111	Chlorpheniramine	C0008281
1112	Methapyrilene	C0025625
1113	Hetastarch	C0020352
1114	cisapride monohydrate	C0724554
1115	POVIDONE K30	C1655449
1116	Polysaccharide iron complex	C0357080
1117	Fenoterol Hydrobromide	C0700453
1118	Gemtuzumab ozogamicin	C1533699
1119	dog skin extract	C2722030
1120	tesamorelin	C1876200
1121	sevelamer carbonate	C1721288
1122	CEPHALEXIN ANHYDROUS	C2699162
1123	belladonna leaf extract	C0982038
1124	Oxytetracycline Hydrochloride	C0017449
1125	ombitasvir	C3852670
1126	2-Bromoergocryptine Mesylate	C0546852
1127	Chlorpheniramine Tannate	C0724552
1128	Perindopril arginine	C1725449
1129	Methotrimeprazine hydrochloride	C0304375
1130	methscopolamine bromide	C0141756
1131	estropipate	C0071108
1132	Lactobacillic acid	C0071016
1133	interferon beta-1b	C0244713
1134	Imipramine pamoate	C0304368
1135	Timolol Hemihydrate	C0724707
1136	Gold	C0018026
1137	Antazoline	C0003143
1138	Dextrothyroxine Sodium	C0079226
1139	hydrocortisone cypionate	C0612688
1140	fluticasone furoate	C1948374
1141	potassium bicarbonate	C0071751
1142	Betamethasone valerate	C0750848
1143	iloperidone	C0247194
1144	silver sulfadiazine	C0037134
1145	follicle stimulating hormone, porcine	C3860151
1146	Dexchlorpheniramine maleate	C0137440
1147	Succimer	C0012384
1148	common sagebrush pollen extract	C0981863
1149	sodium perborate	C0074750
1150	riboflavin 5'-phosphate sodium	C0037548
1151	pegaspargase	C0071568
1152	Phenprocoumon	C0031444
1153	interferon alfacon-1	C0164613
1154	Aspergillus fumigatus allergenic extract	C1445421
1155	Rhubarb preparation	C0304561
1156	Chrysonilia sitophila allergenic extract	C0981927
1157	naloxegol	C3700399
1158	Sodium Chloride	C0037494
1159	pramlintide acetate	C1174779
1160	Tetracaine	C0039629
1161	prednisolone acetate	C0071839
1162	dexchlorpheniramine tannate	C1170742
1163	Succinylcholine Iodide	C0877832
1164	PERTUSSIS VACCINE,ADSORBED	C1321962
1165	piroxicam cinnamate	C0071149
1166	aminophylline dihydrate	C3472162
1167	prednisolone tebutate	C0071844
1168	guanadrel	C0061938
1169	fingolimod	C1699926
1170	pitavastatin	C1101838
1171	Lente Insulin, pork	C0306604
1172	eluxadoline	C3712232
1173	mirtazapine hemihydrate	C2828218
1174	fesoterodine	C2343853
1175	Sodium Phosphate, Dibasic	C0772024
1176	meningococcal group C polysaccharide	C0065944
1177	Cysteamine Hydrochloride	C0887458
1178	Sodium folate	C0304894
1179	Metrizamide	C0025869
1180	Moricizine	C0079856
1181	menthol, (+)-	C4018667
1182	Propantheline	C0033447
1183	Benzphetamine hydrochloride	C0546851
1184	Pyridoxine Hydrochloride	C0700496
1185	influenza B virus B/Hong Kong/259/2010 antigen	C4276030
1186	Testosterone Propionate	C0039607
1187	Cladosporium herbarum allergenic extract	C1445427
1188	Physostigmine	C0031849
1189	Aminolevulinic Acid	C0002563
1190	Procarbazine	C0033223
1191	Metoprolol Tartrate	C0700548
1192	Hyoscyamine Sulfate	C0004261
1193	factor XIII	C0015528
1194	pecan pollen extract	C0981937
1195	Oxybutynin chloride	C0134394
1196	estradiol 3-benzoate	C0167626
1197	Ceftazidime Pentahydrate	C0770649
1198	Docusate Calcium	C0282140
1199	norelgestromin	C1120952
1200	Trioxsalen	C0041086
1201	betamethasone dipropionate, augmented	C0718926
1202	Propoxyphene Hydrochloride	C0242451
1203	Piperacillin Sodium	C0700463
1204	Suxamethonium Bromide	C0392145
1205	perphenazine enanthate	C0070470
1206	Mazindol	C0024977
1207	Fenfluramine	C0015827
1208	Danaparoid sodium	C0353453
1209	dronedarone	C0766326
1210	Tolmetin Sodium	C0087097
1211	Citric Acid, Anhydrous	C0725616
1212	Bisoprolol Fumarate	C0543473
1213	ranibizumab	C1566537
1214	lisdexamfetamine dimesylate	C1739826
1215	Methysergide Maleate	C0700547
1216	influenza A virus A/Brisbane/10/2010 (H1N1) antigen	C3528678
1217	Chlorhexidine Acetate	C0008197
1218	Bordetella pertussis pertactin vaccine, inactivated	C2725004
1219	Diatrizoate Meglumine	C0012005
1220	Diphenidol hydrochloride	C0109040
1221	Quinapril hydrochloride	C0770920
1222	quinethazone	C0164608
1223	Melphalan hydrochloride	C0771055
1224	synthetic conjugated estrogens, B	C1699236
1225	Mechlorethamine	C0025033
1226	Diphenoxylate	C0012525
1227	Trospium	C0772089
1228	Amiloride Hydrochloride	C0546849
1229	nebivolol hydrochloride	C0772208
1230	amlexanox	C0103049
1231	potassium citrate	C0137996
1232	Mephentermine Sulfate	C0282231
1233	wheat smut allergenic extract	C1572407
1234	Propranolol Hydrochloride	C0282321
1235	Chlorothiazide sodium	C0304489
1236	Methazolamide	C0025631
1237	Ethiodized Oil	C0015018
1238	Niacinamide	C0028027
1239	Polyethylene Glycols	C0032483
1240	Neisseria meningitidis serogroup C oligosaccharide diphtheria CRM197 protein conjugate vaccine	C2741586
1241	Diphenoxylate Hydrochloride	C0282145
1242	Prazosin hydrochloride	C0700578
1243	testosterone cypionate	C0076181
1244	HUMAN ADENOVIRUS B SEROTYPE 7 STRAIN 55142	C4083103
1245	CALCIPOTRIENE HYDRATE	C3474001
1246	Chloroprocaine hydrochloride	C0132182
1247	Daunorubicin Liposomal	C0717668
1248	hydroxyprogesterone caproate (USP)	C0044971
1249	Ganirelix acetate	C0872894
1250	Ritodrine hydrochloride	C0356649
1251	elagolix	C2714632
1252	DIHYDROERGOTAMINE TARTRATE	C0771983
1253	Estradiol Hemihydrate	C0772181
1254	Ammonium Chloride	C0002615
1255	methenamine mandelate	C0609436
1256	flunisolide hemihydrate	C1950816
1257	Iron	C0302583
1258	Fenoterol	C0015840
1259	Brompheniramine Tannate	C1330620
1260	influenza B virus B/Brisbane/60/2008 antigen	C4033637
1261	Cerivastatin sodium	C0724549
1262	methylprednisolone acetate	C0600901
1263	Phentermine Hydrochloride	C0282304
1264	Loperamide Hydrochloride	C0282221
1265	GRISEOFULVIN, ULTRAMICROCRYSTALLINE	C0720718
1266	canagliflozin anhydrous	C2983989
1267	norethindrone enanthate	C0068981
1268	Cyclobenzaprine hydrochloride	C0125988
1269	defibrotide sodium	C4224791
1270	influenza B virus vaccine B/Brisbane/60/2008 antigen	C2718386
1271	Dextran	C0086140
1272	Phenazopyridine	C0031379
1273	sucralfate malate	C3700999
1274	tetracycline hydrochloride	C0546879
1275	sodium thiosulfate	C0074774
1276	ISOMETHEPTENE MUCATE (1:1)	C0991839
1277	Estrogens, Esterified (USP)	C0717752
1278	Influenza B virus vaccine, B-Massachusetts-2-2012-like virus, recombinant	C3692543
1279	Methoxyflurane	C0025688
1280	Ganciclovir Sodium	C0282399
1281	Quinine dihydrochloride	C1273036
1282	Influenza A virus vaccine, A-Texas-50-2012 X-223A (H3N2), Inactivated	C4282371
1283	Fosfomycin	C0016610
1284	Bisacodyl	C0005632
1285	Pipecuronium Bromide	C0206049
1286	Diltiazem maleate	C0982121
1287	Tribasic Sodium Phosphate	C0074758
1288	bismuth subcarbonate	C0053789
1289	Alternaria alternata allergenic extract	C0993202
1290	Hydrocodone Bitartrate	C0546868
1291	Diclofenac Potassium	C0282131
1292	Soybean preparation	C0947608
1293	Procainamide Hydrochloride	C0600311
1294	Lithium Carbonate	C0085217
1295	CIPROFLOXACIN LACTATE	C0771046
1296	ACETYLSALICYLATE SODIUM	C0981808
1297	Ketorolac Tromethamine	C0064326
1298	dimethyl isosorbide	C0091724
1299	medroxyprogesterone acetate	C0065864
1300	Methenamine	C0025638
1301	Amitriptyline Hydrochloride	C0700523
1302	Plicamycin	C0026234
1303	pneumococcal capsular polysaccharide type 19F vaccine	C2709752
1304	Edetate Calcium	C3535911
1305	Haloperidol lactate	C0720809
1306	AMITRIPTYLINE PAMOATE	C0770882
1307	NICOTINAMIDE HYDRIODIDE	C0991853
1308	abciximab	C0288672
1309	Ticlopidine Hydrochloride	C0000598
1310	safinamide	C1098261
1311	ferric ammonium citrate	C0060228
1312	Zinc Sulfate, Heptahydrate	C0772384
1313	Guanethidine Monosulfate	C0282190
1314	Potassium bitartrate	C0727538
1315	docusate potassium	C0282141
1316	Spearmint extract	C1095801
1317	Becaplermin	C0379135
1318	prednisolone phosphate	C0071842
1319	alclometasone dipropionate	C0051113
1320	Dextran 75	C0011796
1321	Digitoxin	C0012258
1322	Doxepin Hydrochloride	C0700535
1323	Sodium polystyrene sulfonate	C0142915
1324	Benoxinate	C0053114
1325	midodrine hydrochloride	C0733394
1326	Vitamin K 3	C0025270
1327	avobenzone	C0097513
1328	HYDROCODONE RESIN COMPLEX	C0982200
1329	Lysine Acetate	C0024339
1330	Inulin	C0021936
1331	Carboprost	C0007047
1332	Difenoxin hydrochloride	C0770333
1333	fosfestrol	C0060692
1334	MANGANESE GLUCONATE	C0126948
1335	Warfarin Sodium	C0376218
1336	potassium citrate monohydrate	C0724674
1337	MAGNESIUM CHLORIDE ANHYDROUS	C2698003
1338	Alanine, DL-	C1648700
1339	deutetrabenazine	C4277781
1340	Protamines	C0033603
1341	Vitamin B6	C0087162
1342	Scopolamine Hydrobromide	C0036444
1343	Levorphanol	C0023586
1344	Rubella virus	C0035924
1345	Fluphenazine Hydrochloride	C0700567
1346	estradiol cypionate	C0059610
1347	Fosinopril Sodium	C0733440
1348	Thiethylperazine Malate	C0242518
1349	Meglumine	C0025179
1350	Dalteparin Sodium	C0282471
1351	ramelteon	C1565316
1352	Phenelzine Sulfate	C0031393
1353	Benoxinate hydrochloride	C0770372
1354	Metronidazole Hydrochloride	C0282239
1355	dandelion pollen extract	C2701282
1356	insulin aspart protamine, human	C1170011
1357	Brompheniramine Maleate	C0546853
1358	ERYTHROMYCIN STINOPRATE	C0772169
1359	sodium dihydrogen phosphate dihydrate	C3256930
1360	Loxapine hydrochloride	C0304390
1361	Selenium	C0036581
1362	formoterol fumarate	C0771469
1363	Warfarin Potassium	C0282378
1364	Human-Bovine Reassortant Rotavirus Strain G1 Vaccine	C2344309
1365	Insulin, Protamine Zinc, Pork	C0770213
1366	Chloral Hydrate	C0008161
1367	Labetalol hydrochloride	C0699440
1368	potassium phosphate	C0071778
1369	Curvularia inequalis allergenic extract	C0991776
1370	Quinine Bisulfate	C0034420
1371	proguanil hydrochloride	C0546856
1372	Sulbactam	C0038665
1373	Aluminum chloride hexahydrate	C0051512
1374	Dextran 40	C0011793
1375	cangrelor tetrasodium	C2698975
1376	Pentobarbital Sodium	C0700349
1377	Candida albicans	C0006837
1378	Dihydroergocryptine Mesylate	C0086160
1379	benznidazole	C0053230
1380	factor X	C0015518
1381	Paroxetine Hydrochloride, Hemihydrate	C0886642
1382	exenatide	C0167117
1383	Neisseria meningitidis serogroup W-135 oligosaccharide diphtheria CRM197 protein conjugate vaccine	C2741588
1384	HYDROCODONE HCL	C0772260
1385	mugwort sage pollen extract	C2701243
1386	Calcium Pantothenate	C0006710
1387	GLUCAGON HYDROCHLORIDE	C0795614
1388	Maprotiline Hydrochloride	C0700455
1389	dienogest	C0057916
1390	lesinurad	C3886073
1391	Menadiol sodium phosphate	C0127514
1392	pneumococcal capsular polysaccharide type 14 vaccine	C2709742
1393	Levomethadyl	C0772342
1394	Levomethadyl Acetate Hydrochloride	C0282232
1395	Inamrinone	C0002697
1396	pneumococcal capsular polysaccharide type 3 vaccine	C2709762
1397	Eletriptan Hydrobromide	C1178489
1398	Cyclophosphamide Anhydrous	C1880207
1399	Monobasic potassium phosphate	C0138038
1400	Sumatriptan Succinate	C0206599
1401	Brivaracetam	C1699861
1402	Dihydroergotamine Mesylate	C0700532
1403	Diltiazem Hydrochloride	C0700579
1404	Barium Sulfate	C0004754
1405	Streptococcus pneumoniae serotype 23F capsular antigen diphtheria CRM197 protein conjugate vaccine	C2344271
1406	PHENTERMINE RESIN	C0724659
1407	heparin sodium	C0037513
1408	Sodium Iodide	C0037521
1409	Dextran 70	C0011795
1410	triprolidine tannate	C1950681
1411	Glycopyrrolate	C0017970
1412	Oxycodone Hydrochloride	C0282274
1413	Ropinirole hydrochloride	C0771840
1414	carbinoxamine	C0054672
1415	egg extract	C1508746
1416	foscarnet sodium	C0146934
1417	Clomiphene Citrate	C0546859
1418	bazedoxifene acetate	C1571574
1419	calcium acetate	C0717537
1420	insulin isophane, beef	C0991832
1421	POVIDONE K90	C2826073
1422	Zolpidem tartrate	C0724725
1423	Betaxolol Hydrochloride	C0543470
1424	Pramoxine hydrochloride	C0147008
1425	citric acid monohydrate	C0724556
1426	Acetic Acid	C0000983
1427	Pipobroman	C0031965
1428	Mestranol	C0025506
1429	magnesium citrate	C0126774
1430	dasabuvir sodium monohydrate	C3883272
1431	Fentanyl Citrate	C0546864
1432	bacitracin A	C0052882
1433	IMIDUREA	C0982210
1434	Filgrastim	C0210630
1435	levoleucovorin	C2721771
1436	Cocaine Hydrochloride	C0282108
1437	Flurazepam Hydrochloride	C0242293
1438	CARBETAPENTANE CITRATE	C0937606
1439	Chaetomium globosum allergenic extract	C1445426
1440	ethinamate	C0059714
1441	Sulfisoxazole	C0038745
1442	Dronedarone Hydrochloride	C1880412
1443	ixekizumab	C3489764
1444	Anistreplase	C0078956
1445	Theophylline anhydrous	C0304441
1446	Pancrelipase	C0770343
1447	L1 protein, Human papillomavirus type 11 Vaccine	C2344291
1448	Arsenic	C0003818
1449	CODEINE ANHYD	C0771376
1450	feverfew extract	C0376266
1451	magnesium phosphate, dibasic	C0126784
1452	Cochliobolus sativus allergenic extract	C2701564
1453	atomoxetine hydrochloride	C1170741
1454	Acetylcholine Chloride	C0055389
1455	Hydroxyprogesterone Acetate	C0770351
1456	prasugrel hydrochloride	C2683417
1457	Timolol Maleate	C0087093
1458	Chlorpheniramine Maleate	C0546857
1459	Povidone-Iodine	C0032857
1460	Codeine sulfate	C0304352
1461	hydrocortisone acetate	C0063077
1462	Dexbrompheniramine maleate	C0113291
1463	Demecarium	C0360174
1464	Norgestrienone	C0028369
1465	choriogonadotropin alfa	C0937609
1466	Dicumarol	C0005640
1467	Iron-Dextran Complex	C0022092
1468	infliximab	C0666743
1469	Meclofenamate	C1289957
1470	olanzapine pamoate monohydrate	C2726929
1471	Acetazolamide sodium	C0304713
1472	Iron Carbonyl	C0876769
1473	Neostigmine Methylsulfate	C0027680
1474	pitavastatin magnesium	C4519877
1475	corn pollen extract	C2701231
1476	estradiol valerate	C0059623
1477	nicotinic acid benzyl ester	C0068724
1478	Cefadroxil monohydrate	C0701889
1479	Ribavirin	C0035525
1480	diphtheria toxoid vaccine, inactivated	C0012551
1481	Triptorelin Acetate	C0771825
1482	lonoctocog alfa	C4257011
1483	Frovatriptan succinate	C1099777
1484	Morphine hydrochloride	C0770901
1485	PHENDIMETRAZINE HYDROCHLORIDE	C0960052
1486	Aloe Extract	C0304554
1487	TIROFIBAN HYDROCHLORIDE	C0795668
1488	Lisinopril Anhydrous	C2827257
1489	Primaquine Phosphate	C0033128
1490	Homatropine hydrobromide	C0770458
1491	turoctocog alfa	C3529563
1492	Midazolam	C0026056
1493	magnesium amino acid chelate	C0717898
1494	saxagliptin hydrochloride	C2719771
1495	Thiamine Pyrophosphate	C0039848
1496	Chloride Ion	C0596019
1497	Zinc Gluconate Trihydrate	C1656013
1498	Magnesium Hydroxide	C0024476
1499	Cromolyn Sodium	C0012694
1500	Botrytis cinerea allergenic extract	C1445424
1501	Nitrous Oxide	C0028215
1502	phenol	C0070570
1503	bazedoxifene	C2346970
1504	SODIUM PHOSPHATE, DIBASIC, DODECAHYDRATE	C1883054
1505	prochlorperazine edisylate	C0033230
1506	Black Cohosh Extract	C0771967
1507	Tobramycin Sulfate	C0027519
1508	prednisolone sodium metasulphobenzoate	C0889299
1509	Tamoxifen Citrate	C0079589
1510	Mephentermine	C0025380
1511	trimetrexate glucuronate	C0077209
1512	Carbon Dioxide	C0007012
1513	Pantoprazole sodium	C0795650
1514	Esmolol hydrochloride	C0700606
1515	Ipratropium Bromide Monohydrate	C3495425
1516	BISMUTH HYDROXIDE	C0771161
1517	Phenylephrine bitartrate	C0304428
1518	follitropin beta	C0060787
1519	Sodium Pertechnetate Tc 99m	C0039418
1520	physostigmine salicylate	C0071002
1521	acetohydroxamic acid	C0050451
1522	Methdilazine hydrochloride	C0304371
1523	ALLERGENIC EXTRACT, FALSE RAGWEED POLLEN	C0981881
1524	ramiprilat	C0072970
1525	Acetylcarnitine	C0001040
1526	Thiopental Sodium	C0936073
1527	Orphenadrine Hydrochloride	C0699481
1528	CALCIUM DIHYDROGEN PHOSPHATE	C0771849
1529	oxytocin acetate	C4080270
1530	Amphetamine saccharate	C1601983
1531	almond allergenic extract	C2702310
1532	levocetirizine dihydrochloride	C1321643
1533	Methadone Hydrochloride	C0721688
1534	Magnesium Valproate	C0524735
1535	Hydrocortisone sodium succinate	C0770560
1536	Doxazosin Mesylate	C0077770
1537	Levothyroxine Sodium Anhydrous	C3538368
1538	Capreomycin Sulfate	C0006920
1539	chloroquine phosphate	C0055447
1540	Sermorelin Acetate	C0162725
1541	orris allergenic extract	C0982304
1542	Amiodarone hydrochloride	C0700442
1543	smooth brome pollen extract	C2701415
1544	Yohimbine hydrochloride	C0521933
1545	Thiothixene hydrochloride	C0304386
1546	Sodium Benzoate	C0142805
1547	walnut allergenic extract	C0981986
1548	NICOTINIC ACID PROPYL ESTER	C0772043
1549	Carbinoxamine maleate	C0304300
1550	Secobarbital	C0036516
1551	CHLORPHENIRAMINE POLISTIREX	C0724551
1552	Opium	C0029112
1553	Metoclopramide Hydrochloride	C0887128
1554	Streptococcus pneumoniae serotype 19F capsular antigen diphtheria CRM197 protein conjugate vaccine	C2344269
1555	Vancomycin Hydrochloride	C0205992
1556	cefditoren pivoxil	C0245519
1557	DOXYCYCLINE HYDROCHLORIDE	C0771947
1558	testosterone isocaproate	C0253907
1559	Iothalamate sodium I125	C0304984
1560	peginterferon alfa-2b	C0796545
1561	Atropine Sulfate	C0596005
1562	SIBUTRAMINE HYDROCHLORIDE	C0142278
1563	Ergot preparation	C0304712
1564	tesamorelin acetate	C2955463
1565	ANTI-INHIBITOR COAGULANT COMPLEX	C0982025
1566	Propantheline Bromide	C0033448
1567	ibritumomab tiuxetan	C0877880
1568	demecarium bromide	C0057361
1569	pneumococcal capsular polysaccharide type 23F vaccine	C2709760
1570	Sodium Acetate, Anhydrous	C0887700
1571	DIPHENHYDRAMINE DIACEFYLLINATE	C0771516
1572	methylprednisolone sodium phosphate	C0066430
1573	Morphine Sulfate	C0066814
1574	Quinestrol	C0034410
1575	Ethynodiol Diacetate	C0015117
1576	burosumab-twza	C4691480
1577	tildrakizumab	C4043954
1578	recombinant FVIIa	C0534191
1579	ATORVASTATIN CALCIUM PROPYLENE GLYCOL SOLVATE	C3695965
1580	Ultralente Insulin, Human	C0724603
1581	Deslanoside	C0011689
1582	Hepatitis B Virus	C0019169
1583	deferoxamine mesylate	C0011148
1584	Pertussis Vaccine	C0031237
1585	minoxidil sulfate	C0066576
1586	Bacitracin	C0004599
1587	cytomegalovirus immune globulin	C0057002
1588	Antazoline Hydrochloride	C0282053
1589	mipomersen	C2604635
1590	Promethazine Hydrochloride	C0546876
1591	Methotrexate Sodium	C0949359
1592	Cyproheptadine hydrochloride	C0354872
1593	Dienestrol	C0012145
1594	Dexrazoxane hydrochloride	C0982118
1595	Indigo Carmine	C0021219
1596	ziprasidone hydrochloride anhydrous	C3528226
1597	CYPROHEPTADINE PYRID PHOS	C0771807
1598	Nortriptyline Hydrochloride	C0700459
1599	meningococcal group A polysaccharide	C0065942
1600	Aminolevulinic Acid Hydrochloride	C0876231
1601	LEVOMEFOLATE GLUCOSAMINE	C3859156
1602	alteplase	C0032143
1603	Tinzaparin sodium	C0354599
1604	pneumococcal capsular polysaccharide type 17F vaccine	C2709746
1605	Diphenhydramine Citrate	C0282144
1606	SOMATROPIN (RECOMBINANT DNA ORIGIN)	C1273043
1607	Cloxacillin Sodium	C0037496
1608	polyestradiol	C0071553
1609	naldemedine	C4325235
1610	Cefoperazone Sodium	C0733367
1611	Fenofibrate micronized	C0724585
1612	4-Aminobenzoic Acid	C0000473
1613	tetanus toxoid vaccine, inactivated	C0305062
1614	magnesium chloride tetrahydrate	C4689423
1615	ALBUMIN,MICROSPHERE HUMAN SERUM	C0981817
1616	Trimeprazine	C0041031
1617	Flaxseed extract	C0995001
1618	Dihydroxyacetone	C0012322
1619	magnesium phosphate, tribasic, pentahydrate	C3495135
1620	Betamethasone benzoate	C0005311
1621	Lutropin alfa	C1271607
1622	SULFADIAZINE SODIUM	C0723509
1623	sodium citrate dihydrate	C0724696
1624	stannous iodide	C0937895
1625	Nicardipine hydrochloride	C0770150
1626	Isoflurophate	C0022181
1627	Racepinephrine Hydrochloride	C0982139
1628	Casanthranol	C0205705
1629	Epirubicin Hydrochloride	C0700582
1630	nandrolone decanoate	C0068395
1631	Magnesium Chloride	C0024472
1632	Potassium Permanganate	C0032838
1633	Sodium Valproate	C0037567
1634	Enalaprilat	C0014027
1635	Diphenhydramine Hydrochloride	C0004963
1636	Tenecteplase	C0872913
1637	risedronate sodium	C0166025
1638	lodoxamide tromethamine	C0065148
1639	Irinotecan hydrochloride	C0594375
1640	HUMAN ADENOVIRUS E SEROTYPE 4 STRAIN CL-68578	C3159361
1641	clobazam	C0055891
1642	Nafarelin Acetate	C0700477
1643	rolapitant hydrochloride	C3273721
1644	vorapaxar sulfate	C3818693
1645	Iothalamate Meglumine	C0022033
1646	oxycodone terephthalate	C0606954
1647	tocilizumab	C1609165
1648	ledipasvir	C3851350
1649	Almotriptan malate	C0937898
1650	Follicle Stimulating Hormone	C0733758
1651	Metaproterenol Sulfate	C0025573
1652	Estradiol acetate	C1330622
1653	Lysine Hydrochloride	C0024340
1654	Cyclopentolate	C0010582
1655	Human-Bovine Reassortant Rotavirus Strain G2 Vaccine	C2344311
1656	nandrolone phenpropionate	C0068397
1657	Charcoal	C0007955
1658	Perindopril Erbumine	C0244718
1659	Silver Nitrate	C0037129
1660	Trifluoperazine hydrochloride	C0304381
1661	Metoprolol fumarate	C0350132
1662	influenza A virus A/Bolivia/559/2013 (H1N1) antigen	C4050767
1663	profenamine	C0015042
1664	Piperazine phosphate	C0137095
1665	Cyclandelate	C0010525
1666	Agkistrodon piscivorus antivenin	C2726765
1667	Lysine	C0024337
1668	teriflunomide	C1718383
1669	terazosin hydrochloride	C0770137
1670	Methylphenidate Hydrochloride	C0700545
1671	Dihydroergocornine Mesylate	C0086158
1672	Vinorelbine tartrate	C0377401
1673	Penicillin	C0220892
1674	Neisseria meningitidis serogroup Y capsular polysaccharide diphtheria toxoid protein conjugate vaccine	C2344072
1675	drotrecogin alfa (activated), lyophilized	C1170744
1676	Isosorbide	C0022251
1677	aprobarbital	C0051241
1678	cephalothin sodium	C0037490
1679	Polyethylene Glycol 400	C0032478
1680	Amantadine Sulfate	C0002404
1681	amphotericin B lipid complex	C4521099
1682	Devil's claw preparation	C0771537
1683	Cevimeline hydrochloride	C0874063
1684	varicella-zoster immune globulin	C0078049
1685	Sulfisoxazole Diolamine	C0038746
1686	Disopyramide Phosphate	C0700534
1687	Procaine hydrochloride	C0358490
1688	selenium sulfide	C0074281
1689	Acetylcysteine Sodium	C0772506
1690	Calcium Chloride Dihydrate	C0724543
1691	Cefamandole	C0007541
1692	sertaconazole nitrate	C0771896
1693	Mecamylamine hydrochloride	C0304526
1694	Edrophonium Chloride	C0013617
1695	Desipramine Dibudinate	C0772333
1696	Ethacrynate Sodium	C0014962
1697	butoconazole	C0054259
1698	Mometasone furoate monohydrate	C0594488
1699	beta-D-glucopyranose	C1876722
1700	glycopyrronium	C3814772
1701	Doxycycline Monohydrate	C0700451
1702	fingolimod hydrochloride	C0388087
1703	Prochlorperazine Maleate	C0033231
1704	Metoclopramide Dihydrochloride	C0887127
1705	Ciprofloxacin Hydrochloride	C0282104
1706	Etomidate	C0015131
1707	Pyrantel	C0034235
1708	Streptococcus pneumoniae serotype 6A capsular antigen diphtheria CRM197 protein conjugate vaccine	C2746116
1709	Clavulanic Acid	C0055860
1710	Hyoscyamine Sulfate Anhydrous	C3661459
1711	Metipranolol hydrochloride	C0982282
1712	Propafenone Hydrochloride	C0700465
1713	Salmeterol xinafoate	C0245531
1714	Imipenem	C0020933
1715	riociguat	C2717561
1716	L1 protein, Human papillomavirus type 18 Vaccine	C2344295
1717	Physostigmine sulfate	C0357701
1718	Chlorprothixene hydrochloride	C0304384
1719	Potassium gluconate	C0301527
1720	Trihexyphenidyl Hydrochloride	C0003830
1721	Phenmetrazine	C0031411
1722	ASPARAGINASE	C0003993
1723	Aspergillus terreus allergenic extract	C0981840
1724	Pyrimethamine	C0034283
1725	Hydroxychloroquine Sulfate	C0596007
1726	METHYLDOPA ANHYDROUS	C3714624
1727	dextromethorphan polistirex	C0771392
1728	PSYLLIUM HYDROCOLLOID	C0982366
1729	PYRILAMINE TANNATE	C0724679
1730	testosterone enanthate	C0076189
1731	sitagliptin phosphate	C1667080
1732	fludrocortisone acetate	C0616274
1733	RISEDRONATE SODIUM HEMI-PENTAHYDRATE	C3500827
1734	Ticarcillin	C0040193
1735	spiny pigweed pollen extract	C0981943
1736	Prednisolone sodium phosphate	C0138273
1737	Molindone Hydrochloride	C0282249
1738	lorcaserin hydrochloride hemihydrate	C3872025
1739	quinidine bisulfate	C0139697
1740	erythromycin stearate	C0059566
1741	Interferon Alfa-2a	C0021734
1742	Selenious Acid	C0074280
1743	sodium phosphate, tribasic, monohydrate	C2828343
1744	TERAZOSIN HYDROCHLORIDE ANHYDROUS	C2241271
1745	Minocycline Hydrochloride	C0026186
1746	Tranylcypromine sulfate	C0304369
1747	Potassium Acetate	C0137984
1748	FENTANYL HYDROCHLORIDE	C1714006
1749	Pioglitazone hydrochloride	C0872972
1750	Stanozolol	C0038149
1751	Naphazoline Nitrate	C0770988
1752	Mitoxantrone Hydrochloride	C0700458
1753	abobotulinumtoxinA	C2719424
1754	sage extract	C3265310
1755	belladonna extract, USP	C0301370
1756	amifostine anhydrous	C3537278
1757	Ursadiol	C4694171
1758	heparin, porcine	C0770546
1759	Sulfadoxine	C0038679
1760	Bismuth	C0005642
1761	propoxyphene napsylate	C0033495
1762	zinc pyrithione	C0078792
1763	Witch Hazel	C0301421
1764	caffeine citrate	C0054436
1765	POLYETHYLENE GLYCOL 3350	C0724672
1766	Atorvastatin calcium	C0286650
1767	Fosfestrol tetrasodium	C0919270
1768	Benzalkonium chloride (in water)	C0439909
1769	Gold Sodium Thiomalate	C0018034
1770	Doxorubicin Hydrochloride	C0546861
1771	ampicillin (anhydrous)	C0724526
1772	Dichlorphenamide	C0012086
1773	SODIUM PHOSPHATE, MONOBASIC, ANHYDROUS	C1165377
1774	Acebutolol Hydrochloride	C0543447
1775	Aloe vera preparation	C0995182
1776	epinephrine sulfate	C0059446
1777	thiamine disulfide	C0076404
1778	bosentan anhydrous	C2825457
1779	Pegloticase	C2350656
1780	SODIUM PHOSPHATE DIHYDRATE	C0982395
1781	Bethanechol Chloride	C0106169
1782	edetate disodium	C0012695
1783	PHENYLPROPANOLAMINE BITARTRATE	C0724661
1784	betrixaban	C2698385
1785	bismuth subgallate	C0053790
1786	Tegaserod maleate	C1137921
1787	Coal tar pitch volatiles	C0303757
1788	Levorphanol Tartrate	C0596008
1789	Bupropion Hydrochloride	C0700563
1790	gadodiamide	C0082646
1791	Kelp preparation	C0939804
1792	MAGNESIUM SULFATE MONOHYDRATE	C3255944
1793	L1 protein, Human papillomavirus type 52 Vaccine	C3864829
1794	Propiomazine hydrochloride	C0023044
1795	clocortolone pivalate	C0055900
1796	Dapsone	C0010980
1797	Calcium Carbonate	C0006681
1798	fomivirsen	C0292819
1799	meningococcal group B vaccine	C3859491
1800	Dipivefrin hydrochloride	C0700488
1801	Protamine Sulfate (USP)	C0033602
1802	Prilocaine Hydrochloride	C0008846
1803	ketoprofen lysine	C0064325
1804	Quinine Hydrochloride	C0034421
1805	Secobarbital sodium	C0304359
1806	Gonadorelin Hydrochloride	C0701919
1807	MORPHINE TARTRATE	C0770945
1808	ammonia spirit, aromatic	C0991794
1809	Metformin hydrochloride	C0770893
1810	Fosphenytoin sodium	C0284906
1811	magnesium acetate tetrahydrate	C0991847
1812	pneumococcal capsular polysaccharide type 9V vaccine	C2709778
1813	Ketamine Hydrochloride	C0700541
1814	ethynodiol	C0059849
1815	hydrocodone tannate	C1654782
1816	triamcinolone hexacetonide	C0077004
1817	Ergotamine Tartrate	C0086248
1818	Flurazepam	C0016375
1819	Ospemifene	C1313616
1820	cefadroxil hemihydrate	C1707321
1821	Erythromycin Phosphate	C0014813
1822	candesartan cilexetil	C0527379
1823	Molindone	C0026388
1824	Calcium Valproate	C0006724
1825	Etanercept	C0717758
1826	Mefloquine Hydrochloride	C0282398
1827	clevidipine	C0766108
1828	Mannitol hexanitrate	C0301383
1829	Meclofenamate Sodium	C0025041
1830	Human-Bovine Reassortant Rotavirus Strain G3 Vaccine	C2344313
1831	corn allergenic extract	C0981864
1832	Oxaprozin potassium	C1709373
1833	Losartan Potassium	C0700492
1834	Erythrityl Tetranitrate	C0014758
1835	Cholesterol	C0008377
1836	MENINGOCOCCAL POLYSACCHARIDE VACCINE GROUP Y	C0982276
1837	gemifloxacin	C0533545
1838	Fosaprepitant dimeglumine	C2315887
1839	methenamine hippurate	C0066105
1840	testosterone decanoate	C0076188
1841	grazoprevir	C4080053
1842	temocillin	C0076079
1843	Dextroamphetamine saccharate	C0724568
1844	Esomeprazole Strontium	C3540733
1845	Sertraline Hydrochloride	C0600526
1846	Fusarium oxysporum vasinfectum allergenic extract	C4721977
1847	cetrorelix	C0209366
1848	edetate calcium disodium monohyrdate	C4555929
1849	cinoxate	C0950387
1850	edetate calcium disodium	C0006692
1851	Azithromycin Dihydrate	C0795582
1852	Lincomycin Hydrochloride	C0282219
1853	Sodium Iothalamate	C0037523
1854	Netilmicin Sulfate	C0700550
1855	pegfilgrastim-jmdb	C4703816
1856	cortisol succinate	C0056387
1857	clindamycin palmitate	C0055880
1858	Iothalamate	C0022032
1859	influenza B virus B/Colorado/06/2017 antigen	C4719701
1860	cocoa butter	C0056057
1861	histrelin	C0121902
1862	MAGNESIUM SULFATE ANHYDROUS	C1572489
1863	Clidinium bromide	C0110059
1864	agalsidase beta	C1137427
1865	mivacurium	C0066621
1866	homatropine	C0062922
1867	prednisolone sodium succinate	C0138274
1868	ALBUMIN,AGGREGATED	C0991769
1869	Sodium estrone sulfate	C0304783
1870	Estramustine phosphate	C0356799
1871	sugar beet allergenic extract	C0981976
1872	oat smut allergenic extract	C0981934
1873	ALCOHOL, X-RAY EXPOSED (1000 RAD)	C3484509
1874	plazomicin	C3502652
1875	Mafenide	C0024452
1876	hydroxyethyl cellulose	C0063131
1877	CITRIC ACID, 1-STEARYL ESTER	C3665261
1878	lumefantrine	C0531104
1879	oxytetracycline anhydrous	C2698682
1880	INDOMETHACIN SODIUM	C0982211
1881	Terbinafine hydrochloride	C0771029
1882	Phenyltoloxamine citrate	C0724662
1883	timolol anhydrous	C2983887
1884	periciazine	C0033459
1885	disodium citrate sesquihydrate	C4704493
1886	manganese chloride	C0065642
1887	paregoric	C0070108
1888	Mucor plumbeus allergenic extract	C0981931
1889	Isoetharine Mesylate	C0022177
1890	cortisone acetate	C0056391
1891	Rhizopus stolonifer allergenic extract	C2756198
1892	Dexfenfluramine Hydrochloride	C0600560
1893	Rosiglitazone maleate	C0795660
1894	Succinylcholine Chloride	C0012792
1895	varenicline tartrate	C1711887
1896	Uracil Mustard	C0041920
1897	Fluvastatin sodium	C0246203
1898	Brompheniramine	C0006246
1899	Alfuzosin hydrochloride	C0102130
1900	RISEDRONATE SODIUM MONOHYDRATE	C3500828
1901	fosaprepitant	C2349941
1902	Hydromorphone Hydrochloride	C0700533
1903	chlorophyllin copper complex	C0282849
1904	ferric oxide	C0060240
1905	pertuzumab	C1328025
1906	Dihydroergotoxine	C0012294
1907	Azithromycin Monohydrate	C0886592
1908	Calcium gluceptate	C0108111
1909	minoxidil sulfate ester	C4316853
1910	polidocanol	C0071330
1911	dextromethorphan hydroiodide	C1601311
1912	vortioxetine	C3661282
1913	Rizatriptan benzoate	C0772420
1914	siltuximab	C1609931
1915	octisalate	C0304632
1916	denosumab	C1690432
1917	TETRACYCLINE TRIHYDRATE	C0772198
1918	pneumococcal capsular polysaccharide type 5 vaccine	C2709768
1919	pneumococcal capsular polysaccharide type 12F vaccine	C2709740
1920	progesterone, micronized	C0873071
1921	Octoxynol-9	C0133689
1922	alosetron hydrochloride	C0291771
1923	Guanadrel sulfate	C0304525
1924	Hydrocortisone butyrate	C0352536
1925	icodextrin	C0538727
1926	Diethylpropion Hydrochloride	C0282133
1927	alpha,alpha-dibromo-d-camphor	C4293264
1928	Ethylestrenol	C0015099
1929	Caspofungin acetate	C0935942
1930	Oxandrolone	C0029995
1931	sodium citrate	C0142825
1932	Primaquine	C0033126
1933	Yellow Fever Vaccine	C0301508
1934	Clemastine	C0008929
1935	Betamethasone acetate	C0005310
1936	Polyvalent crotalidae antivenin	C0305048
1937	ivabradine hydrochloride	C1685365
1938	Adenosine Phosphate Disodium	C3256589
1939	SODIUM PHOSPHATE, TRIBASIC ANHYDROUS	C1883055
1940	Colestipol Hydrochloride	C0354648
1941	Trimethoprim hydrochloride	C0872914
1942	betaine citrate	C0607799
1943	QUININE ASCORBATE	C0771588
1944	Adenovirus Type 4 Vaccine Live	C0770963
1945	Benzylpenicilloyl polylysine	C0053327
1946	Methyprylon	C0025840
1947	Lidocaine Hydrochloride	C0546869
1948	Fondaparinux sodium	C1099664
1949	Dextran 1	C0717685
1950	fomivirsen sodium	C0982166
1951	azatadine	C0052759
1952	Quinidine Sulfate	C0034415
1953	clocortolone	C0055899
1954	IRON,PEPTONIZED	C0770198
1955	bretylium	C0054040
1956	ANTIRABIES SERUM,EQUINE	C0982026
1957	paritaprevir	C3864824
1958	Leuprolide Acetate	C0700596
1959	ertugliflozin	C4079805
1960	Pseudoephedrine Hydrochloride	C0304430
1961	June grass pollen extract	C0981919
1962	Proparacaine hydrochloride	C0740235
1963	ferric oxide yellow	C0772002
1964	influenza B virus B/Maryland/15/2016 antigen	C4704007
1965	carvedilol phosphate	C1815010
1966	Promazine	C0033399
1967	Calcium Citrate	C0108101
1968	naloxegol oxalate	C3859650
1969	Magnesium Oxide	C0024477
1970	Glycine	C0017890
1971	ardeparin sodium	C0297268
1972	ferric subsulfate solution	C0060245
1973	C1 esterase inhibitor (human)	C2366367
1974	infliximab-abda	C4490035
1975	Ginger extract	C0939895
1976	cangrelor	C1121991
1977	Cidofovir Anhydrous	C2699210
1978	factor XIII, human	C2979805
1979	ALBUMIN,IODINATED I-131 SERUM	C0981816
1980	aliskiren hemifumarate	C1879678
1981	Desmopressin Acetate	C0086135
1982	Hydroxyamphetamine Hydrobromide	C0282278
1983	tramadol hydrochloride	C2350089
1984	Strontium-89 chloride	C0919292
1985	ferumoxsil	C0257928
1986	quinidine polygalacturonate	C0084273
1987	Thioridazine Hydrochloride	C0700499
1988	Bosutinib monohydrate	C3497849
1989	Cocoa extract	C1138626
1990	Trimipramine Maleate	C0242523
1991	SODIUM PHOSPHATE, DIBASIC, ANHYDROUS	C0982396
1992	Trimipramine Mesylate	C0771439
1993	ferric citrate	C0060231
1994	Phenobarbital Sodium	C0282303
1995	colfosceril palmitate	C0216971
1996	miltefosine	C0068006
1997	Carisoprodol	C0007248
1998	Procarbazine Hydrochloride	C0205909
1999	ferrous gluconate	C0060277
[truncated: 142 more rows]
