# Supplementary material for: DDIT: An Online Predictor for Multiple Clinical Phenotypic Drug-Disease Associations
Source: Front Pharmacol. 2022 Jan 19;12:772026. doi: 10.3389/fphar.2021.772026 (PMC8809407; doi:10.3389/fphar.2021.772026)
Supplement: Supplementary file 1 [file DataSheet1.ZIP › supplementary/Supp. Data S3.disease.csv]

disease_id	disease_name	cid
1	Bernard-Soulier Syndrome	C0005129
2	Motor neuropathy peripheral with dysautonomia	C1854961
3	SPINOCEREBELLAR ATAXIA WITH EPILEPSY	C1843852
4	PARKINSON DISEASE, LATE-ONSET	C3160718
5	Recurrent otitis media	C0747085
6	MYXOMATOUS MITRAL VALVE PROLAPSE 1	C1834819
7	Bpes Without Ovarian Failure	C1862263
8	Asthma, Nasal Polyps, And Aspirin Intolerance	C1859648
9	MELANOMA, CUTANEOUS MALIGNANT, SUSCEPTIBILITY TO, 2	C1835044
10	Chylous Ascites	C0008732
11	Renal Failure, Progressive, with Hypertension	C0403443
12	Inclusion Body Myopathy with Early-Onset Paget Disease with or without Frontotemporal Dementia 1	C4551951
13	MYOPATHY, DISTAL, INFANTILE-ONSET	C4011725
14	Bpes With Ovarian Failure	C1862262
15	Attention deficit hyperactivity disorder	C1263846
16	MYOCLONIC EPILEPSY, JUVENILE, 2	C3887932
17	L-Gulonolactone Oxidase, Nonfunctional	C1855867
18	May-Hegglin anomaly	C0340978
19	ASTHMA, PROTECTION AGAINST	C1833269
20	Turcot syndrome (disorder)	C0265325
21	ASTHMA, DIMINISHED RESPONSE TO ANTILEUKOTRIENE TREATMENT IN	C1833270
22	Obsessive-Compulsive Disorder	C0028768
23	Gardner Syndrome	C0017097
24	EXCESS LYMPHOCYTE LOW MOLECULAR WEIGHT DNA	C1835308
25	Neuhauser Daly Magnelli syndrome	C1860860
26	Conventional (Clear Cell) Renal Cell Carcinoma	C0279702
27	MIGRAINE WITH OR WITHOUT AURA, SUSCEPTIBILITY TO, 1	C3887485
28	INSENSITIVITY TO PAIN WITH HYPERPLASTIC MYELINOPATHY	C1840172
29	AERODIGESTIVE TRACT CANCER, SUSCEPTIBILITY TO	C2751126
30	PANIC DISORDER 1	C1868649
31	Breast Cancer, Familial Male	C1861906
32	Enterocolitis	C0014356
33	Osteoarthritis of distal interphalangeal joint	C0409957
34	Acro-Osteolysis	C0917990
35	IMMUNE SUPPRESSION	C1840264
36	Pheochromocytoma	C0031511
37	GLC1L gene	C1825363
38	ASTHMA, SUSCEPTIBILITY TO (finding)	C1869116
39	Growth Retardation, Small and Puffy Hands and Feet, and Eczema	C1856242
40	Paralysis Agitans, Juvenile, Of Hunt	C0238344
41	Sensory ataxic neuropathy, dysarthria, and ophthalmoparesis	C1843851
42	OTITIS MEDIA, SUSCEPTIBILITY TO (finding)	C1833692
43	KELOID FORMATION	C3149494
44	Pulmonary Hypertension, Primary, Fenfluramine-Associated	C1969343
45	Dohle Bodies and Leukemia	C1857225
46	Dementia-Parkinsonism With Non-Alzheimer Amyloid Plaques	C1852223
47	ASTHMA AND NASAL POLYPS	C1858067
48	Legg-Calve-Perthes Disease	C0023234
49	EPILEPSY, JUVENILE MYOCLONIC, SUSCEPTIBILITY TO, 8	C2750894
50	EPILEPSY, JUVENILE MYOCLONIC, SUSCEPTIBILITY TO, 6	C2750888
51	Inflammatory Bowel Disease 11	C2674051
52	Lupus Erythematosus, Systemic	C0024141
53	Gastroesophageal reflux disease	C0017168
54	Immune thrombocytopenic purpura	C0398650
55	NONPAPILLARY RENAL CARCINOMA 1 LOCUS	C2750825
56	MULTIPLE SYSTEM ATROPHY 1, SUSCEPTIBILITY TO	C3714927
57	Dermatitis, Atopic, 1	C1864155
58	Hyperlipoproteinemia Type V	C0020481
59	FRACTURE, HIP, SUSCEPTIBILITY TO (finding)	C2674640
60	Yolk Sac Tumor	C0014145
61	CHOROIDEREMIA, DEAFNESS, AND MENTAL RETARDATION	C3551019
62	Heberden node	C0018862
63	Wolff-Parkinson-White Syndrome	C0043202
64	Primary amyloidosis	C0268381
65	NEUROBLASTOMA, SUSCEPTIBILITY TO, 1 (disorder)	C2749485
66	Epstein syndrome (disorder)	C0398641
67	Osteoporosis	C0029456
68	Pelger-Huet-Like Anomaly and Episodic Fever with Abdominal Pain	C1850054
69	Dermatitis, Atopic	C0011615
70	SCHIZOPHRENIA WITH OR WITHOUT AN AFFECTIVE DISORDER	C4538533
71	HEM dysplasia	C2931048
72	EPILEPSY, IDIOPATHIC GENERALIZED, SUSCEPTIBILITY TO, 7	C2751729
73	EPILEPSY, IDIOPATHIC GENERALIZED, SUSCEPTIBILITY TO, 9	C2750887
74	AERODIGESTIVE TRACT CANCER, SQUAMOUS CELL, ALCOHOL-RELATED, PROTECTION AGAINST	C3887915
75	MULTIPLE SCLEROSIS, SUSCEPTIBILITY TO	C1868685
76	OSTEOARTHRITIS SUSCEPTIBILITY 2	C3887526
77	OSTEOARTHRITIS SUSCEPTIBILITY 3	C2675609
78	OSTEOARTHRITIS SUSCEPTIBILITY 1	C3887876
79	Hyperphosphatemia, Polyuria, and Seizures	C1855922
80	Familial Multiple Coagulation Factor Deficiency I	C4551981
81	GASTRIC CANCER, FAMILIAL DIFFUSE, AND CLEFT LIP WITH OR WITHOUT CLEFT PALATE	C3149287
82	Berry Aneurysm, Cirrhosis, Pulmonary Emphysema, and Cerebral Calcification	C1859519
83	Malignant neoplasm of prostate	C0376358
84	Malignant neoplasm of breast	C0006142
85	NEPHROTIC SYNDROME, TYPE 4	C3151568
86	Diabetes mellitus autosomal dominant type II (disorder)	C0342277
87	Hypergonadotropic Ovarian Failure, X-Linked	C3494522
88	EPILEPSY, PROGRESSIVE MYOCLONIC, WITH SENSORY ATAXIC NEUROPATHY	C4225440
89	Alopecia, epilepsy, pyorrhea, mental subnormality	C1863090
90	Convulsive Disorder, Familial, with Prenatal or Early Onset	C1857575
91	Anemia, Pernicious	C0002892
92	BPES type I	C1862260
93	Hypertension, Diastolic, Resistance to	C1837739
94	Barakat syndrome	C1840333
95	ATRIAL FIBRILLATION, FAMILIAL, 1 (disorder)	C1843687
96	Progressive pseudorheumatoid dysplasia	C0432215
97	Acanthosis nigricans muscle cramps acral enlargement	C1860215
98	Myasthenia Gravis	C0026896
99	Hyperostosis, Diffuse Idiopathic Skeletal	C0020498
100	Osteoarthritis of the hand	C0263746
101	TREMOR, HEREDITARY ESSENTIAL, 1	C1860861
102	SEBASTIAN SYNDROME	C1854520
103	GLAUCOMA, PRIMARY OPEN ANGLE, ADULT-ONSET (disorder)	C3278152
104	Breast Cancer, Familial	C0346153
105	Maturity-Onset Diabetes of the Young, Type 1	C1852093
106	Macular Edema, Cystoid	C0024440
107	Polyposis Of Gastric Fundus Without Polyposis Coli	C1868001
108	ASTHMA, ASPIRIN-INDUCED, SUSCEPTIBILITY TO	C1876174
109	DIABETES MELLITUS, TYPE 2, PROTECTION AGAINST	C4017238
110	Hyperthermia, Cutaneous, With Headaches And Nausea	C1840373
111	Leukemia, Myelocytic, Acute	C0023467
112	ENURESIS, NOCTURNAL, 2 (disorder)	C1833268
113	Cataract and cardiomyopathy	C1859317
114	MATURITY-ONSET DIABETES OF THE YOUNG, TYPE 3 (disorder)	C1838100
115	Hodgkin Disease	C0019829
116	FEBRILE CONVULSIONS, FAMILIAL, 8	C1969810
117	MULTIPLE SCLEROSIS, SUSCEPTIBILITY TO, 1	C3888106
118	Renal Tubular Acidosis, Proximal, With Ocular Abnormalities And Mental Retardation	C1970309
119	PRESENILE AND SENILE DEMENTIA	C1541844
120	Alzheimer Disease, Early-Onset, With Cerebral Amyloid Angiopathy	C1863053
121	Pyogenic Arthritis, Pyoderma Gangrenosum and Acne	C1858361
122	Uterine Anomalies	C0266383
123	Retinal Degeneration and Epilepsy	C1849416
124	DIABETES MELLITUS, INSULIN-DEPENDENT, 2	C1852092
125	Jaundice, Chronic Idiopathic	C0022350
126	LEPROSY, SUSCEPTIBILITY TO, 3	C1968668
127	Hashimoto Disease	C0677607
128	Serpentine fibula polycystic kidney syndrome	C1838257
129	ISLETS OF LANGERHANS, ABSENCE OF	C1844663
130	INCLUSION BODY MYOPATHY WITH EARLY-ONSET PAGET DISEASE AND FRONTOTEMPORAL DEMENTIA	C1833662
131	Hydatidiform Mole	C0020217
132	Hypogonadism and Testicular Atrophy	C2673479
133	RESTLESS LEGS SYNDROME, SUSCEPTIBILITY TO, 1 (finding)	C1876177
134	ALCOHOL DEPENDENCE, PROTECTION AGAINST	C2751719
135	Portal Vein, Cavernous Transformation Of	C1832917
136	Polycystic Ovary Syndrome	C0032460
137	HELICOBACTER PYLORI INFECTION, SUSCEPTIBILITY TO	C1838332
138	B-CELL MALIGNANCY, LOW-GRADE	C1868683
139	Insulin-dependent diabetes mellitus secretory diarrhea syndrome	C0342288
140	GENERALIZED EPILEPSY WITH FEBRILE SEIZURES PLUS, TYPE 3	C1858674
141	Glaucoma, Primary Open Angle	C0339573
142	Panic Disorder with Joint Laxity	C1868651
143	ALZHEIMER DISEASE, PROTECTION AGAINST	C3549448
144	Migraine Disorders	C0149931
145	CAROTENOIDS, PLASMA LEVEL OF, QUANTITATIVE TRAIT LOCUS 1	C2676024
146	Ovarian Failure, Premature	C0085215
147	EPILEPSY, BENIGN NEONATAL, 2	C1852581
148	ALZHEIMER DISEASE, FAMILIAL, 1	C1863052
149	Bpes With Duane Retraction Syndrome	C1862264
150	Atrial Fibrillation, Familial, 3	C1837014
151	Infantile Gastroesophageal Reflux	C3813607
152	Panic Disorder with Bladder Conditions	C1868650
153	LEUKEMIA, ACUTE MYELOID, SUSCEPTIBILITY TO	C3275959
154	Enteropathy, Familial, with Villous Edema and Immunoglobulin G2 Deficiency	C1838238
155	Cardiac Arrhythmia	C0003811
156	Osteosarcoma	C0029463
157	THROMBOPHILIA DUE TO THROMBIN DEFECT	C3160733
158	EXCESS LMW-DNA	C1835309
159	Spermatocytic seminoma	C0334517
160	Hereditary spastic paralysis, infantile onset ascending	C2931441
161	Testicular Germ Cell Tumor	C1336708
162	Cerebrovascular accident	C0038454
163	Hyperpigmentation of Eyelids	C0155211
164	CORONARY ARTERY DISEASE, AUTOSOMAL DOMINANT, 1	C1842247
165	Diabetes Mellitus, Non-Insulin-Dependent	C0011860
166	PREGNANCY LOSS, RECURRENT, 4	C3279437
167	PHOTOPAROXYSMAL RESPONSE 1	C1868677
168	Essential Hypertension	C0085580
169	Epilepsy, X-Linked, with Variable Learning Disabilities and Behavior Disorders	C1845343
170	CANDIDIASIS, FAMILIAL, 1	C2751429
171	Osteolysis, Hereditary, Of Carpal Bones With Or Without Nephropathy	C2674705
172	MIGRAINE WITH OR WITHOUT AURA, SUSCEPTIBILITY TO, 2	C1848066
173	BRAIN TUMOR-POLYPOSIS SYNDROME 2 (disorder)	C2673218
174	Ataxia with vitamin E deficiency	C1848533
175	EPILEPSY, JUVENILE ABSENCE, SUSCEPTIBILITY TO, 1	C2750892
176	EPILEPSY, JUVENILE ABSENCE, SUSCEPTIBILITY TO, 2	C2750895
177	Pure Autonomic Failure	C0393911
178	INSULIN RESISTANCE, SUSCEPTIBILITY TO	C1852091
179	EMBRYONAL CELL CARCINOMA	C3463918
180	ENDOMETRIOSIS, SUSCEPTIBILITY TO, 1	C1851649
181	NEUROBLASTOMA, SUSCEPTIBILITY TO	C2749484
182	CADASIL Syndrome	C0751587
183	Seminoma	C0036631
184	Venous Thromboembolism	C1861172
185	Optic Atrophy, Hearing Loss, and Peripheral Neuropathy, Autosomal Dominant	C1833831
186	Alcoholic Intoxication, Chronic	C0001973
187	Hypercholesterolemia, familial, due to ligand-defective apolipoprotein B	C3888316
188	Dysplastic Nevus Syndrome	C0013403
189	Ataxia with Myoclonic Epilepsy and Presenile Dementia	C1859646
190	Acute lymphoblastic leukemia with lymphomatous features	C1855472
191	Osteoporosis, Senile	C0029459
192	GLAUCOMA 1, OPEN ANGLE, A	C1842028
193	BONE MINERAL DENSITY QUANTITATIVE TRAIT LOCUS	C3888192
194	ENCEPHALOPATHY, ACUTE, INFECTION-INDUCED, SUSCEPTIBILITY TO, 3	C2675556
195	Renal Tubular Acidosis, Type II	C0268435
196	Cardiomyopathy Associated With Myopathy And Sudden Death	C1859328
197	Spastic Paraplegia, Optic Atrophy, And Dementia	C1866849
198	Alveolar rhabdomyosarcoma	C0206655
199	Prolactin Deficiency with Obesity and Enlarged Testes	C1849698
200	Arthrogryposis with renal dysfunction and cholestasis syndrome	C4551984
201	Spastic Paraplegia And Evans Syndrome	C1866619
202	INSECT STINGS, HYPERSENSITIVITY TO	C1840171
203	Deficiency of glycerate kinase	C3887877
204	Raynaud Disease	C0034734
205	EPILEPSY, IDIOPATHIC GENERALIZED, SUSCEPTIBILITY TO, 11	C2750893
206	EPILEPSY, PROGRESSIVE MYOCLONIC, 5, FORMERLY	C4225409
207	Gestational trophoblastic disease	C2931618
208	GEOGRAPHIC AND FISSURED TONGUE	C4540616
209	CHOREOATHETOSIS/SPASTICITY, EPISODIC	C1832855
210	Myositis	C0027121
211	GLAUCOMA 1, OPEN ANGLE, C	C1866483
212	GLAUCOMA 1, OPEN ANGLE, E	C1842026
213	Hyperlipoproteinemia Type IIb	C1704417
214	PULMONARY HYPERTENSION, PRIMARY, DEXFENFLURAMINE-ASSOCIATED	C1969342
215	Osteoporosis, Postmenopausal	C0029458
216	PAGET DISEASE OF BONE 2, EARLY-ONSET	C4085251
217	BERNARD-SOULIER SYNDROME, TYPE A1	C3278148
218	GIST-PLUS SYNDROME	C5193005
219	ATAXIA, EARLY-ONSET, WITH OCULOMOTOR APRAXIA AND HYPOALBUMINEMIA	C1859598
220	DYSTONIA 4, TORSION, AUTOSOMAL DOMINANT (disorder)	C1851943
221	Premature Cardiac Complex	C0340464
222	FLUSHING OF EARS AND SOMNOLENCE	C1851055
223	Obesity	C0028754
224	Myopathy, familial idiopathic inflammatory	C3888318
225	Testicular hypogonadism	C0151721
226	Wells Jankovic syndrome	C2931291
227	Venous Thrombosis	C0042487
228	Breast cancer, lobular	C3549742
229	Hyperchylomicronemia With Hyperprebetalipoproteinemia, Familial	C3489395
230	Chronic Motor Tics	C1392622
231	Schizophrenia	C0036341
232	Exostoses Of Heel	C0877431
233	Bernard-Soulier Syndrome, Type B	C1856447
234	Bernard-Soulier Syndrome, Type C	C1856448
235	Reflex Epilepsy, Reading	C0278193
236	Deficiency of Platelet Glycoprotein 1b	C2713537
237	Dyskinesia, Familial, with Facial Myokymia	C1847627
238	MELANOMA, CUTANEOUS MALIGNANT, 1	C1835047
239	THYROID CANCER, NONMEDULLARY, 2	C4225426
240	Hyperandrogenemia	C1299574
241	Onychotrichodysplasia and neutropenia	C1850316
242	Tooth Ankylosis	C0155930
243	Chorioretinal Dystrophy, Spinocerebellar Ataxia, and Hypogonadotropic Hypogonadism	C1859093
244	Rosenthal-Kloepfer syndrome	C1321495
245	Motion Sickness	C0026603
246	EPILEPSY, CHILDHOOD ABSENCE, SUSCEPTIBILITY TO, 2	C1843244
247	PHEOCHROMOCYTOMA, SUSCEPTIBILITY TO	C3149711
248	Encephalopathy, Axonal, with Necrotizing Myopathy, Cardiomyopathy, and Cataracts	C1856990
249	CHOLESTASIS, INTRAHEPATIC, OF PREGNANCY, 1	C3549845
250	Leukemia, Acute Myelocytic, with Polyposis Coli and Colon Cancer	C1855505
251	Gilles de la Tourette syndrome	C0040517
252	Acontractile detrusor	C0403645
253	Hajdu-Cheney Syndrome	C0917715
254	CEREBRAL ARTERIOPATHY, AUTOSOMAL DOMINANT, WITH SUBCORTICAL INFARCTS AND LEUKOENCEPHALOPATHY, TYPE 1	C4551768
255	Hypercalcemia, Infantile, 1	C4310232
256	MIGRAINE WITHOUT AURA, SUSCEPTIBILITY TO, 4	C1843773
257	Central Diabetes Insipidus	C0687720
258	Esophageal carcinoma	C0152018
259	Candidiasis, Familial, 2	C1859353
260	Chronic Lymphocytic Leukemia	C0023434
261	Cranial Nerves, Recurrent Paresis Of	C1857530
262	Familial mitral valve prolapse	C0340364
263	Benign Prostatic Hyperplasia	C1704272
264	Fechtner syndrome (disorder)	C0403445
265	Thinness	C0039870
266	Camurati-Engelmann Syndrome	C0011989
267	Hypothyroidism, Autoimmune	C0342158
268	Thyrotoxicosis	C0040156
269	Polyostotic fibrous dysplasia	C0016065
270	HYDATIDIFORM MOLE, RECURRENT, 1	C3463897
271	Giant Platelet Syndrome with Thrombocytopenia	C1842035
272	Branchial Myoclonus with Spastic Paraparesis and Cerebellar Ataxia	C1862071
273	Malignant neoplasm of urinary bladder	C0005684
274	THYROID AUTOANTIBODIES PHENOTYPE	C3887534
275	EPILEPSY, CHILDHOOD ABSENCE, 1	C1838604
276	Alpers Syndrome (disorder)	C0205710
277	SARCOIDOSIS, SUSCEPTIBILITY TO, 1 (finding)	C2697310
278	Carcinoma of lung	C0684249
279	Multiple Myeloma	C0026764
280	Unverricht-Lundborg Syndrome	C0751785
281	Pancreatitis, Sclerosing Cholangitis, and Sicca Complex	C1850080
282	Nephroblastoma	C0027708
283	Vitamin D-Dependent Rickets, Type 2A	C0342646
284	Malignant hyperthermia susceptibility type 1	C2930980
285	Lichen Sclerosus et Atrophicus	C0023652
286	Scurvy	C0036474
287	Hereditary Diffuse Gastric Cancer	C1708349
288	Miller Dieker syndrome	C0265219
289	X-linked infantile spasms	C4552072
290	Reticulosarcoma	C0024302
291	Familial Multiple Coagulation Factor Deficiency IV	C1851377
292	Alzheimer Disease, Familial Early-Onset, With Coexisting Amyloid And Prion Pathology	C1857933
293	Adenomatous Polyposis Coli	C0032580
294	BULIMIA NERVOSA, SUSCEPTIBILITY TO, 1 (finding)	C1843776
295	Supraumbilical midabdominal raphe and facial cavernous hemangiomas	C0472694
296	Epilepsy, rolandic with paroxysmal exercise-induced dystonia and writer's cramp	C1842531
297	Familial Multiple Coagulation Factor Deficiency II	C1851376
298	Hypermetabolism due to Defect in Mitochondria	C1855926
299	Encephalopathy with Intracranial Calcification, Growth Hormone Deficiency, Microcephaly, and Retinal Degeneration	C1856973
300	Hypophosphatemia, Renal, with Intracerebral Calcifications	C1855809
301	Complete hydatidiform mole	C0678213
302	Fissured tongue	C0040412
303	Migraine, Familial Hemiplegic, 4	C1843766
304	ASPERGER SYNDROME, X-LINKED, SUSCEPTIBILITY TO, 1 (disorder)	C1845341
305	Exostoses with Anetodermia and Brachydactyly, Type E	C1851428
306	Small cell carcinoma of lung	C0149925
307	BARTTER SYNDROME, TYPE 4A	C1865270
308	BPES type II	C1862261
309	Myxedema	C0027145
310	Alzheimer's Disease	C0002395
311	Hypercalcemia, Idiopathic, of Infancy	C0268080
312	Premature Ovarian Failure 1	C4552079
313	Dermatosis Papulosa Nigra	C0011645
314	Jaundice, Familial Obstructive, of Infancy	C1839927
315	Teratoma of testis	C0238451
316	Pityriasis Rubra Pilaris	C0032027
317	Idiopathic Hypereosinophilic Syndrome	C0206141
318	Epilepsy, Benign Neonatal, 3	C1842382
319	Hypercarotenemia And Vitamin A Deficiency, Autosomal Dominant	C2676023
320	PROSTATE CANCER, HEREDITARY, 1	C4722327
321	Meniere Disease	C0025281
322	MULTICENTRIC CASTLEMAN DISEASE, SUSCEPTIBILITY TO	C3541461
323	Mycosis Fungoides	C0026948
324	X-linked recessive nephrolithiasis with renal failure	C0403720
325	Primrose syndrome	C0796121
326	Huntington Disease	C0020179
327	Lewy Body Variant of Alzheimer Disease	C1851958
328	Bedwetting	C0270327
329	Lewy Body Disease	C0752347
330	Familial Atypical Mole Melanoma Syndrome	C2314896
331	Polyposis, Adenomatous Intestinal	C2713442
332	KAPOSI SARCOMA, SUSCEPTIBILITY TO	C3538945
333	HELLP Syndrome	C0162739
334	Peripheral Neuropathy, Ataxia, Focal Necrotizing Encephalopathy, and Spongy Degeneration of Brain	C1850022
335	Low phospholipid-associated cholelithiasis	C2609268
336	BLEPHAROPHIMOSIS, PTOSIS, AND EPICANTHUS INVERSUS (disorder)	C0220663
337	Pulmonary Hypertension, Primary, 1	C4552070
338	Hypomagnesemia 5, Renal, with Ocular Involvement	C1855466
339	Gamma-Glutamylcysteine Synthetase Deficiency, Hemolytic Anemia due to	C1856603
340	Pulmonary Hypertension, Primary, 1, With Hereditary Hemorrhagic Telangiectasia	C3714844
341	Glossitis, Benign Migratory	C0017677
342	Thrombasthenia	C0040015
343	FAMILIAL ADENOMATOUS POLYPOSIS, ATTENUATED (disorder)	C2674616
344	EPILEPTIC ENCEPHALOPATHY, EARLY INFANTILE, 1	C3463992
345	D-Glyceric aciduria	C0342765
346	Malouf syndrome	C0796031
347	Cutaneous Melanoma	C0151779
348	Gitelman Syndrome	C0268450
349	MYOCLONIC EPILEPSY, JUVENILE, SUSCEPTIBILITY TO, 1	C1850778
350	Autoimmune Diseases	C0004364
351	Idiopathic pulmonary arterial hypertension	C3203102
352	MALIGNANT HYPERTHERMIA, SUSCEPTIBILITY TO, 3	C1835160
353	Hypotension, Orthostatic	C0020651
354	Cardioneuromyopathy with Hyaline Masses and Nemaline Rods	C1847387
355	Cardiomyopathy, Familial Hypertrophic, 2	C1861864
356	Familial Hypophosphatemic Rickets	C3536983
357	ESCC, SUSCEPTIBILITY TO	C3149254
358	Contractures, Congenital, Torticollis, and Malignant Hyperthermia	C1857576
359	Pronation-Supination Of The Forearm, Impairment Of	C1867726
360	Crohn Disease	C0010346
361	Nongerminomatous Germ Cell Tumor	C1266158
362	Hyperhidrosis Palmaris Et Plantaris	C1274743
363	Torticollis	C0040485
364	Polycythemia Vera	C0032463
365	MILLER-DIEKER SYNDROME CHROMOSOME REGION	C1855481
366	Glioblastoma Multiforme	C1621958
367	Myelofibrosis	C0026987
368	Hypercarotenemia And Vitamin A Deficiency, Autosomal Recessive	C2678266
369	Jones syndrome	C1851112
370	Rotor Syndrome	C0220991
371	MELAS Syndrome	C0162671
372	Epilepsy, Myoclonic, Infantile	C0917800
373	Seborrheic keratosis	C0022603
374	Factors VIII, IX And XI, Combined Deficiency of	C1851375
375	Wellesley Carmen French syndrome	C1861835
376	D-glycericacidemia	C1291386
377	Gaucher Disease, Type 1	C1961835
378	Trigeminal Neuralgia	C0040997
379	Dyschondrosteosis and Nephritis	C1851986
380	GASTRIC CARDIA ADENOCARCINOMA, SUSCEPTIBILITY TO	C3149255
381	Ataxia, Deafness, and Cardiomyopathy	C1859645
382	Rodrigues blindness	C1849332
383	Renal carnitine transport defect	C0342788
384	McCune-Albright Syndrome	C0242292
385	METHEMOGLOBINEMIA AND AMBIGUOUS GENITALIA	C4285231
386	King Denborough syndrome	C1840365
387	Ichthyosis follicularis atrichia photophobia syndrome	C1839988
388	Familial Mediterranean Fever	C0031069
389	Mental and Growth Retardation with Amblyopia	C1835028
390	Benign Occipital Epilepsy	C1851549
391	Varicosity	C0042345
392	Tonic Pupil	C0040416
393	Letterer-Siwe Disease	C0023381
394	Woolly hair, hypotrichosis, everted lower lip and outstanding ears	C0406718
395	Osteomalacia, Sclerosing, with Cerebral Calcification	C1850141
396	Felty Syndrome	C0015773
397	Adie Syndrome	C0001519
398	Idiopathic hypogonadotropic hypogonadism	C0342384
399	Gilbert Disease (disorder)	C0017551
400	Epilepsy, Benign Neonatal, 1, And-Or Myokymia	C2751195
401	Popliteal pterygium syndrome	C0265259
402	MYELOPROLIFERATIVE DISORDER, CHRONIC, WITH EOSINOPHILIA	C1851585
403	Najjar syndrome	C0796083
404	Adenocarcinoma of lung (disorder)	C0152013
405	BULIMIA NERVOSA, SUSCEPTIBILITY TO	C4551963
406	Hyperpigmentation of Fuldauer and Kuijpers	C1840393
407	MIGRAINE WITH OR WITHOUT AURA, SUSCEPTIBILITY TO, 5	C1843771
408	MIGRAINE WITH OR WITHOUT AURA, SUSCEPTIBILITY TO, 6	C1843765
409	MIGRAINE WITH OR WITHOUT AURA, SUSCEPTIBILITY TO, 3	C1843782
410	Bronchioloalveolar Adenocarcinoma	C0007120
411	LUNG CANCER, PROTECTION AGAINST	C1968897
412	Glutathione Synthetase Deficiency of Erythrocytes, Hemolytic Anemia due to	C1856399
413	BLEPHAROSPASM, BENIGN ESSENTIAL, SUSCEPTIBILITY TO	C4692845
414	Familial antiphospholipid syndrome	C2930802
415	Uterine Fibroids	C0042133
416	Sketetal dysplasia coarse facies mental retardation	C1846148
417	Factor VIII Deficiency	C3494187
418	Distal Renal Tubular Acidosis	C1704380
419	Tegumentary leishmaniasis susceptibility	C2748501
420	Autoimmune hemolytic anemia	C0002880
421	HYPOMAGNESEMIA 5, RENAL, WITH OR WITHOUT OCULAR INVOLVEMENT	C4721891
422	Non-Small Cell Lung Carcinoma	C0007131
423	Sensorineural Deafness With Mild Renal Dysfunction	C2748440
424	Photosensitivity of skin	C0349506
425	Iron-Refractory Iron Deficiency Anemia	C0085576
426	Prolactinoma	C0033375
427	SEIZURES, BENIGN FAMILIAL NEONATAL, 1, AND/OR MYOKYMIA	C3149075
428	Bifunctional peroxisomal enzyme deficiency	C0342870
429	Alopecia, Male Pattern	C4083212
430	Euthyroid Goiter	C0302859
431	Sleep Apnea, Obstructive	C0520679
432	Arthrogryposis, renal dysfunction, and cholestasis 1	C1859722
433	Hypogonadism, Isolated Hypogonadotropic	C3489396
434	SCHISTOSOMA MANSONI INFECTION, SUSCEPTIBILITY/RESISTANCE TO	C1866993
435	SEIZURES, BENIGN FAMILIAL NEONATAL, 1	C3149074
436	Crigler Najjar syndrome, type 1	C0010324
437	Aortic Arch Interruption, Facial Palsy, and Retinal Coloboma	C1862681
438	Arrest of spermatogenesis	C0232981
439	Pseudotumor Cerebri	C0033845
440	GULOP gene	C1415369
441	Alopecia, Androgenetic, 1	C4049090
442	Uridine 5-Prime Monophosphate Hydrolase Deficiency, Hemolytic Anemia due to	C1849507
443	THROMBOCYTHEMIA 1	C3277671
444	Endocardial Fibroelastosis	C0014117
445	Ophthalmoplegia, Progressive, with Scrotal Tongue and Mental Deficiency	C1833835
446	Diffuse Lewy Body Disease with Gaze Palsy	C1851957
447	Juvenile Myoclonic Epilepsy	C0270853
448	Angioedema	C0002994
449	Pulmonary Edema	C0034063
450	Dyspnea	C0013404
451	Diarrhea	C0011991
452	Cerebrovascular Disorders	C0007820
453	Optic Neuritis	C0029134
454	Coronary Artery Disease	C1956346
455	Anxiety	C0003467
456	Melena	C0025222
457	anaphylaxis	C0002792
458	Urologic Diseases	C0042075
459	Exfoliative dermatitis	C0011606
460	Syncope	C0039070
461	Hyperkalemia	C0020461
462	Dermatitis	C0011603
463	Shock	C0036974
464	Tachycardia	C0039231
465	Hypercholesterolemia	C0020443
466	Atrial Fibrillation	C0004238
467	Urticaria	C0042109
468	Hypovolemia	C0546884
469	Herpes Simplex Infections	C0019348
470	Malnutrition	C0162429
471	Mental Depression	C0011570
472	Pulmonary Embolism	C0034065
473	Hypertensive disease	C0020538
474	Hypotension	C0020649
475	Deglutition Disorders	C0011168
476	Angina Pectoris	C0002962
477	Icterus	C0022346
478	Asthma	C0004096
479	Tympanic Membrane Perforation	C0206504
480	Communicable Diseases	C0009450
481	Anaphylactoid Reaction	C0340865
482	Urinary tract infection	C0042029
483	Anemia	C0002871
484	Respiratory Tract Infections	C0035243
485	Nausea	C0027497
486	Gastrointestinal Diseases	C0017178
487	Comatose	C0009421
488	Edema	C0013604
489	Food Allergy	C0016470
490	Heart failure	C0018801
491	Chest Pain	C0008031
492	Constipation	C0009806
493	Hypernatremia	C0020488
494	Tinnitus	C0040264
495	Psychotic Disorders	C0033975
496	Heart Diseases	C0018799
497	Abdominal Pain	C0000737
498	Gastroenteritis	C0017160
499	Unconscious State	C0041657
500	Hypoglycemia	C0020615
501	Retinal Detachment	C0035305
502	Peptic Ulcer	C0030920
503	Vomiting	C0042963
504	Encephalopathies	C0085584
505	Seizures	C0036572
506	Phlebitis	C0031542
507	Headache	C0018681
508	Pericardial effusion	C0031039
509	Ischemia	C0022116
510	Eye Infection	C0015403
511	Cataract	C0086543
512	Vasculitis	C0042384
513	Sunburn	C0038814
514	Immune System Diseases	C0021053
515	Hepatitis	C0019158
516	Gastritis	C0017152
517	Aplastic Anemia	C0002874
518	Thrombocytopenic purpura	C0857305
519	Neoplasms	C0027651
520	nervous system disorder	C0027765
521	Hyperglycemia	C0020456
522	Aortic Valve Stenosis	C0003507
523	Hypersensitivity	C0020517
524	Thrombocytopenia	C0040034
525	Anemia, Hemolytic	C0002878
526	Gastrointestinal Hemorrhage	C0017181
527	Bacterial Infections	C0004623
528	Alkalosis, Respiratory	C0002064
529	Dehydration	C0011175
530	Cellulitis	C0007642
531	Skin Diseases, Infectious	C0037278
532	Colitis	C0009319
533	Laceration	C0043246
534	Neutropenia	C0027947
535	Congestive heart failure	C0018802
536	Torsades de Pointes	C0040479
537	Rhinitis	C0035455
538	Myocardial Infarction	C0027051
539	Atrial Flutter	C0004239
540	Hemorrhage	C0019080
541	Urethral Diseases	C0041969
542	Deficiency of glucose-6-phosphate dehydrogenase	C2939465
543	Bronchospasm	C0006266
544	Leukopenia	C0023530
545	Wheezing	C0043144
546	Prostatic Diseases	C0033575
547	Ulcer	C0041582
548	Bacteremia	C0004610
549	Cholestasis	C0008370
550	Ventricular Fibrillation	C0042510
551	Immunologic Deficiency Syndromes	C0021051
552	Pericarditis	C0031046
553	Iritis	C0022081
554	Deep Vein Thrombosis	C0149871
555	Penile Diseases	C0030846
556	Gout	C0018099
557	Keratitis	C0022568
558	Mycoses	C0026946
559	Cardiovascular Diseases	C0007222
560	Pancreatitis	C0030305
561	Ovarian Cysts	C0029927
562	Brain Neoplasms	C0006118
563	Hyponatremia	C0020625
564	Cerebral Infarction	C0007785
565	Hypocalcemia	C0020598
566	Urinary Retention	C0080274
567	Neuromuscular Diseases	C0027868
568	Atrioventricular Block	C0004245
569	Bradycardia	C0428977
570	Uveitis	C0042164
571	Cardiomyopathies	C0878544
572	Pneumothorax	C0032326
573	Intracranial Hypertension	C0151740
574	Hemorrhagic Disorders	C0019087
575	Abdomen, Acute	C0000727
576	Intracranial Hemorrhage	C0151699
577	Rhabdomyolysis	C0035410
578	Kidney Failure	C0035078
579	Agranulocytosis	C0001824
580	Liver Dysfunction	C0086565
581	Hypophosphatemia	C0085682
582	Acidosis, Lactic	C0001125
583	Paralytic Ileus	C0030446
584	Jaundice, Obstructive	C0022354
585	Dermatomycoses	C0011630
586	Oliguria	C0028961
587	Hemiplegia	C0018991
588	Pancytopenia	C0030312
589	Musculoskeletal Pain	C0026858
590	hearing impairment	C1384666
591	Renal Insufficiency	C1565489
592	Congenital Abnormality	C0000768
593	Tachycardia, Ventricular	C0042514
594	Poisoning	C0032343
595	Thrombophlebitis	C0040046
596	Tuberculosis	C0041296
597	Spontaneous abortion	C0000786
598	Goiter	C0018021
599	Lymphoma	C0024299
600	Thrombosis	C0040053
601	Pulmonary Fibrosis	C0034069
602	Rheumatoid Arthritis	C0003873
603	Hematemesis	C0018926
604	Diabetes Mellitus	C0011849
605	Hypokalemia	C0020621
606	Peritonitis	C0031154
607	Pregnancy	C0032961
608	Vaginal Hemorrhage	C2979982
609	Fibrosis	C0016059
610	Malignant Neoplasms	C0006826
611	Esophagitis	C0014868
612	Albuminuria	C0001925
613	Liver diseases	C0023895
614	Epilepsy	C0014544
615	Hypercalcemia	C0020437
616	Bundle-Branch Block	C0006384
617	Sepsis	C0243026
618	Uterine hemorrhage	C0042134
619	Skin Ulcer	C0037299
620	Blood Coagulation Disorders	C0005779
621	Hemophilia A	C0019069
622	Pyelonephritis	C0034186
623	Cerebral Hemorrhage	C2937358
624	Metabolic Diseases	C0025517
625	Myocardial Ischemia	C0151744
626	Psoriasis	C0033860
627	Paresis	C0030552
628	Hyperbilirubinemia	C0020433
629	Liver Cirrhosis	C0023890
630	Herpes zoster disease	C0019360
631	Glaucoma	C0017601
632	Kidney Diseases	C0022658
633	Mammary Neoplasms	C1458155
634	Uterine Neoplasms	C0042138
635	Feeling suicidal (finding)	C0424000
636	Methemoglobinemia	C0025637
637	Pulmonary Hypertension	C0020542
638	Acidosis	C0001122
639	Hyperthyroidism	C0020550
640	Autoimmune Chronic Hepatitis	C0241910
641	Arteriosclerosis	C0003850
642	Brain Edema	C1527311
643	Malignant neoplasm of liver	C0345904
644	leukemia	C0023418
645	Bone Marrow Diseases	C0005956
646	Brain Injuries	C0270611
647	Breast Feeding	C0006147
648	Retinal Diseases	C0035309
649	Endometrial Carcinoma	C0476089
650	Hematological Disease	C0018939
651	Anemia, Megaloblastic	C0002888
652	Substance Withdrawal Syndrome	C0038587
653	Ulcerative Colitis	C0009324
654	Gangrene	C0017086
655	Pericarditis, Constrictive	C0031048
656	Liver Failure	C0085605
657	Folic Acid Deficiency	C0016412
658	Sick Sinus Syndrome	C0037052
659	Hernia	C0019270
660	Disseminated Intravascular Coagulation	C0012739
661	Sjogren's Syndrome	C1527336
662	Cholangitis	C0008311
663	Proctitis	C0033246
664	Esophageal Achalasia	C0014848
665	Lung diseases	C0024115
666	Peripheral Vascular Diseases	C0085096
667	Intestinal Perforation	C0021845
668	Hyperlipidemia	C0020473
669	Intestinal Obstruction	C0021843
670	Fetal Distress	C0015930
671	Anuria	C0003460
672	Hyperammonemia	C0220994
673	Pelvic Inflammatory Disease	C0242172
674	Pure Red-Cell Aplasia	C0034902
675	Iron deficiency anemia	C0162316
676	Kidney Failure, Chronic	C0022661
677	Virus Diseases	C0042769
678	Transient Ischemic Attack	C0007787
679	Status Asthmaticus	C0038218
680	Tachyarrhythmia	C0080203
681	Central Nervous System Neoplasms	C0085136
682	Hepatic Coma	C0019147
683	Peyronie Disease	C0030848
684	Subarachnoid Hemorrhage	C0038525
685	Chronic Obstructive Airway Disease	C0024117
686	Respiratory Depression	C0235063
687	Ventricular Dysfunction	C0242973
688	Thyroid Diseases	C0040128
689	Retinal Hemorrhage	C0035317
690	Parkinsonian Disorders	C0242422
691	Pyloric Stenosis	C0034194
692	Heart valve disease	C0018824
693	Metabolic acidosis	C0220981
694	Low Cardiac Output	C0007166
695	melanoma	C0025202
696	Drug abuse	C0013146
697	Malignant neoplasm of lung	C0242379
698	Fecal Impaction	C0015734
699	Inflammatory Bowel Diseases	C0021390
700	Idiopathic Pulmonary Fibrosis	C1800706
701	Hemolytic-Uremic Syndrome	C0019061
702	Tissue Adhesions	C0001511
703	Drug Allergy	C0013182
704	Nasal Polyps	C0027430
705	Angle Closure Glaucoma	C0017605
706	Uterine Inertia	C0042135
707	Colitis, Ischemic	C0162529
708	Prostatic Neoplasms	C0033578
709	Hemochromatosis	C0018995
710	Lung Diseases, Obstructive	C0600260
711	Craniocerebral Trauma	C0018674
712	Skin Diseases, Viral	C0162628
713	ovarian neoplasm	C0919267
714	Aneurysm	C0002940
715	Acquired Immunodeficiency Syndrome	C0001175
716	Alkalosis	C0002063
717	Chickenpox	C0008049
718	Ureteral obstruction	C0041956
719	Gastroparesis	C0152020
720	Bronchial Hyperreactivity	C0085129
721	Genital Diseases, Male	C0017412
722	Shock, Hemorrhagic	C0036982
723	Malabsorption Syndrome	C0024523
724	Liver neoplasms	C0023903
725	Bladder neck obstruction	C0005694
726	Urethral Obstruction	C0041972
727	Stomach Diseases	C0038354
728	Salmonella infections	C0036117
729	Alcohol Withdrawal Delirium	C0001957
730	insulinoma	C0021670
731	Urinary Bladder Diseases	C0005686
732	Parkinson Disease	C0030567
733	Hypertrophic Cardiomyopathy	C0007194
734	Intussusception	C0021933
735	Diabetic Ketoacidosis	C0011880
736	Missed abortion	C0000814
737	Pulmonary Valve Insufficiency	C0034088
738	Pancreatitis Necrotizing	C0267941
739	Diverticulitis	C0012813
740	Amyloidosis	C0002726
741	Adrenal Gland Diseases	C0001621
742	Appendicitis	C0003615
743	Adrenal gland hypofunction	C0001623
744	Acidosis, Respiratory	C0001127
745	Aortic Valve Insufficiency	C0003504
746	Spinal Cord Injuries	C0037929
747	Long QT Syndrome	C0023976
748	Aortic Aneurysm	C0003486
749	Operative Surgical Procedures	C0543467
750	Diabetic Retinopathy	C0011884
751	Eclampsia	C0013537
752	Iris Diseases	C0022078
753	Cluster Headache	C0009088
754	Adams-Stokes Syndrome	C0001396
755	Anxiety Disorders	C0003469
756	Coronary Artery Vasospasm	C0010073
757	Bronchopneumonia	C0006285
758	Shock, Cardiogenic	C0036980
759	Graft-vs-Host Disease	C0018133
760	Kaposi Sarcoma	C0036220
761	Multiple Sclerosis	C0026769
762	Eyelid Diseases	C0015423
763	Sinoatrial Block	C0037188
764	Pyoderma	C0034212
765	Malignant Hypertension	C0020540
766	Vitamin K Deficiency	C0042880
767	Cardiac Tamponade	C0007177
768	Coronary Occlusion	C0151814
769	Angina Pectoris, Variant	C0002963
770	Pituitary Neoplasms	C0032019
771	Female Genital Diseases	C0017411
772	Precocious Puberty	C0034013
773	Brugada Syndrome (disorder)	C1142166
774	Blood Platelet Disorders	C0005818
775	Diabetic Nephropathy	C0011881
776	Vaginal Diseases	C0042251
777	Neonatal Jaundice	C0022353
778	Hypertriglyceridemia	C0020557
779	Sleep Apnea Syndromes	C0037315
780	Tendinitis	C0039503
