# Supplementary material for: DDIT: An Online Predictor for Multiple Clinical Phenotypic Drug-Disease Associations
Source: Front Pharmacol. 2022 Jan 19;12:772026. doi: 10.3389/fphar.2021.772026 (PMC8809407; doi:10.3389/fphar.2021.772026)
Supplement: Supplementary file 1 [file DataSheet1.ZIP › supplementary/Supp. Data S4.indication.csv]

drug_id	disease_id	prediction_score	status
14	93	1	1
27	28	1	1
44	11	1	1
48	20	1	1
50	11	1	1
50	93	1	1
78	11	1	1
78	93	1	1
82	11	1	1
82	93	1	1
83	28	1	1
90	11	1	1
90	93	1	1
96	11	1	1
96	93	1	1
108	11	1	1
108	93	1	1
113	11	1	1
113	93	1	1
174	11	1	1
174	93	1	1
189	11	1	1
189	93	1	1
192	11	1	1
209	11	1	1
230	11	1	1
230	93	1	1
233	11	1	1
233	93	1	1
240	28	1	1
259	11	1	1
259	93	1	1
261	11	1	1
265	11	1	1
265	93	1	1
271	28	1	1
291	11	1	1
291	93	1	1
295	11	1	1
295	93	1	1
297	11	1	1
300	11	1	1
300	93	1	1
329	11	1	1
347	11	1	1
347	93	1	1
354	11	1	1
354	93	1	1
356	11	1	1
356	93	1	1
359	11	1	1
370	11	1	1
370	93	1	1
389	11	1	1
392	11	1	1
392	93	1	1
408	11	1	1
408	93	1	1
431	11	1	1
431	93	1	1
445	11	1	1
445	93	1	1
465	11	1	1
465	93	1	1
489	11	1	1
554	11	1	1
554	93	1	1
14	11	0.999999	1
37	11	0.999999	1
37	93	0.999999	1
65	93	0.999999	1
99	28	0.999999	1
102	28	0.999999	1
137	93	0.999999	1
191	11	0.999999	1
213	11	0.999999	1
234	11	0.999999	1
261	93	0.999999	1
297	93	0.999999	1
329	93	0.999999	1
333	28	0.999999	1
342	11	0.999999	1
359	93	0.999999	1
380	11	0.999999	1
389	93	0.999999	1
401	11	0.999999	1
478	11	0.999999	1
489	93	0.999999	1
15	28	0.999998	1
19	8	0.999998	1
19	47	0.999998	1
20	20	0.999998	1
46	8	0.999998	1
65	11	0.999998	1
83	11	0.999998	1
225	28	0.999998	1
239	70	0.999998	1
242	11	0.999998	1
294	8	0.999998	1
298	8	0.999998	1
358	28	0.999998	1
460	28	0.999998	1
564	28	0.999998	1
19	108	0.999997	1
21	8	0.999997	1
46	47	0.999997	1
46	108	0.999997	1
53	8	0.999997	1
107	37	0.999997	1
121	8	0.999997	1
183	11	0.999997	1
192	37	0.999997	1
229	8	0.999997	1
229	47	0.999997	1
234	93	0.999997	1
236	8	0.999997	1
236	47	0.999997	1
294	47	0.999997	1
294	108	0.999997	1
298	47	0.999997	1
317	8	0.999997	1
317	47	0.999997	1
318	8	0.999997	1
318	47	0.999997	1
359	28	0.999997	1
377	37	0.999997	1
377	192	0.999997	1
426	11	0.999997	1
21	47	0.999996	1
53	47	0.999996	1
79	8	0.999996	1
107	192	0.999996	1
121	47	0.999996	1
121	108	0.999996	1
209	93	0.999996	1
212	8	0.999996	1
212	47	0.999996	1
216	37	0.999996	1
229	108	0.999996	1
236	108	0.999996	1
298	108	0.999996	1
317	108	0.999996	1
318	108	0.999996	1
330	8	0.999996	1
330	47	0.999996	1
375	28	0.999996	1
380	93	0.999996	1
405	8	0.999996	1
53	108	0.999995	1
79	47	0.999995	1
85	90	0.999995	1
100	11	0.999995	1
122	8	0.999995	1
137	11	0.999995	1
188	11	0.999995	1
192	192	0.999995	1
212	108	0.999995	1
213	93	0.999995	1
216	11	0.999995	1
216	192	0.999995	1
330	108	0.999995	1
342	93	0.999995	1
377	103	0.999995	1
377	141	0.999995	1
405	47	0.999995	1
478	93	0.999995	1
20	190	0.999994	1
21	108	0.999994	1
79	108	0.999994	1
94	90	0.999994	1
107	11	0.999994	1
122	47	0.999994	1
127	11	0.999994	1
170	93	0.999994	1
190	33	0.999994	1
305	178	0.999994	1
349	28	0.999994	1
362	28	0.999994	1
405	108	0.999994	1
425	178	0.999994	1
34	33	0.999993	1
107	103	0.999993	1
107	141	0.999993	1
156	33	0.999993	1
191	37	0.999993	1
216	103	0.999993	1
293	178	0.999993	1
363	178	0.999993	1
377	11	0.999993	1
377	212	0.999993	1
65	6	0.999992	1
120	33	0.999992	1
122	108	0.999992	1
141	33	0.999992	1
202	178	0.999992	1
242	93	0.999992	1
251	178	0.999992	1
264	178	0.999992	1
276	33	0.999992	1
334	178	0.999992	1
377	211	0.999992	1
386	178	0.999992	1
401	93	0.999992	1
80	178	0.999991	1
92	20	0.999991	1
181	178	0.999991	1
191	192	0.999991	1
203	33	0.999991	1
216	141	0.999991	1
384	190	0.999991	1
528	28	0.999991	1
7	93	0.99999	1
34	100	0.99999	1
52	28	0.99999	1
190	100	0.99999	1
239	231	0.99999	1
287	178	0.99999	1
351	28	0.99999	1
562	27	0.99999	1
14	6	0.999989	1
37	6	0.999989	1
188	93	0.999989	1
204	33	0.999989	1
228	70	0.999989	1
243	33	0.999989	1
335	6	0.999989	1
425	109	0.999989	1
103	33	0.999988	1
107	211	0.999988	1
107	212	0.999988	1
117	33	0.999988	1
156	100	0.999988	1
190	62	0.999988	1
305	109	0.999988	1
34	62	0.999987	1
38	37	0.999987	1
120	62	0.999987	1
141	62	0.999987	1
141	100	0.999987	1
156	62	0.999987	1
216	212	0.999987	1
276	100	0.999987	1
293	165	0.999987	1
425	165	0.999987	1
7	6	0.999986	1
65	262	0.999986	1
120	100	0.999986	1
187	178	0.999986	1
192	93	0.999986	1
203	62	0.999986	1
216	211	0.999986	1
293	109	0.999986	1
426	93	0.999986	1
38	192	0.999985	1
174	28	0.999985	1
363	109	0.999985	1
83	93	0.999984	1
100	93	0.999984	1
101	28	0.999984	1
170	11	0.999984	1
191	103	0.999984	1
202	109	0.999984	1
204	100	0.999984	1
251	109	0.999984	1
264	109	0.999984	1
276	62	0.999984	1
305	165	0.999984	1
334	109	0.999984	1
363	165	0.999984	1
384	45	0.999984	1
23	62	0.999983	1
80	109	0.999983	1
117	62	0.999983	1
117	100	0.999983	1
127	93	0.999983	1
152	90	0.999983	1
203	100	0.999983	1
217	28	0.999983	1
274	178	0.999983	1
287	109	0.999983	1
334	165	0.999983	1
384	20	0.999983	1
16	90	0.999982	1
20	45	0.999982	1
103	62	0.999982	1
181	109	0.999982	1
190	76	0.999982	1
202	165	0.999982	1
251	165	0.999982	1
260	47	0.999982	1
264	165	0.999982	1
386	109	0.999982	1
386	165	0.999982	1
23	33	0.999981	1
38	141	0.999981	1
181	165	0.999981	1
23	100	0.99998	1
34	76	0.99998	1
65	149	0.99998	1
156	76	0.99998	1
204	62	0.99998	1
243	62	0.99998	1
260	8	0.99998	1
287	165	0.99998	1
57	20	0.999979	1
65	7	0.999979	1
103	100	0.999979	1
137	71	0.999979	1
191	211	0.999979	1
191	212	0.999979	1
274	109	0.999979	1
243	100	0.999978	1
78	71	0.999977	1
112	178	0.999977	1
120	76	0.999977	1
191	141	0.999977	1
260	108	0.999977	1
14	149	0.999976	1
14	262	0.999976	1
276	76	0.999976	1
425	114	0.999976	1
80	165	0.999975	1
141	76	0.999975	1
187	109	0.999975	1
203	76	0.999975	1
293	86	0.999975	1
293	114	0.999975	1
305	86	0.999975	1
335	262	0.999975	1
228	231	0.999974	1
300	28	0.999974	1
392	71	0.999974	1
6	6	0.999973	1
7	262	0.999973	1
48	45	0.999973	1
117	28	0.999973	1
183	93	0.999973	1
274	165	0.999973	1
410	70	0.999973	1
508	28	0.999973	1
7	7	0.999972	1
65	92	0.999972	1
192	141	0.999972	1
204	76	0.999972	1
287	86	0.999972	1
321	27	0.999972	1
346	27	0.999972	1
363	86	0.999972	1
38	103	0.999971	1
117	76	0.999971	1
425	86	0.999971	1
503	70	0.999971	1
220	47	0.99997	1
287	114	0.99997	1
305	114	0.99997	1
363	114	0.99997	1
334	86	0.999969	1
386	86	0.999969	1
425	105	0.999969	1
501	28	0.999969	1
72	33	0.999968	1
243	76	0.999968	1
7	14	0.999967	1
23	76	0.999967	1
37	262	0.999967	1
103	76	0.999967	1
202	86	0.999967	1
251	86	0.999967	1
264	86	0.999967	1
525	28	0.999967	1
7	149	0.999966	1
19	38	0.999966	1
108	71	0.999966	1
334	114	0.999966	1
14	92	0.999965	1
20	138	0.999964	1
38	212	0.999964	1
181	86	0.999964	1
187	165	0.999964	1
202	114	0.999964	1
251	114	0.999964	1
264	114	0.999964	1
386	114	0.999964	1
521	70	0.999964	1
298	38	0.999963	1
80	86	0.999962	1
274	86	0.999962	1
293	105	0.999962	1
67	231	0.999961	1
181	114	0.999961	1
242	28	0.999961	1
529	28	0.999961	1
35	128	0.99996	1
6	262	0.999959	1
14	7	0.999959	1
37	149	0.999959	1
65	14	0.999959	1
67	70	0.999959	1
305	105	0.999959	1
140	40	0.999958	1
271	110	0.999958	1
48	202	0.999957	1
65	336	0.999957	1
80	114	0.999957	1
363	105	0.999957	1
9	20	0.999956	0
14	14	0.999956	1
72	62	0.999956	1
298	19	0.999955	1
99	110	0.999954	1
112	109	0.999954	1
112	165	0.999954	1
192	211	0.999954	1
14	336	0.999953	1
38	211	0.999953	1
170	71	0.999953	1
289	70	0.999953	1
192	212	0.999952	1
287	105	0.999952	1
334	105	0.999952	1
335	7	0.999951	1
47	28	0.99995	1
35	193	0.999949	1
46	38	0.999949	1
202	105	0.999949	1
251	105	0.999949	1
264	105	0.999949	1
37	92	0.999948	1
187	86	0.999948	1
335	336	0.999948	1
158	28	0.999947	1
240	27	0.999947	1
485	28	0.999947	1
8	47	0.999946	1
37	7	0.999946	1
72	100	0.999946	1
181	105	0.999946	1
335	149	0.999946	1
386	105	0.999946	1
19	19	0.999945	1
20	290	0.999945	1
171	20	0.999945	1
201	27	0.999945	1
220	8	0.999945	1
568	28	0.999945	1
31	151	0.999944	1
128	20	0.999943	1
274	114	0.999943	1
320	27	0.999942	1
46	19	0.999941	1
229	38	0.999941	1
236	38	0.999941	1
318	38	0.999941	1
319	28	0.999941	1
57	115	0.99994	1
551	28	0.99994	1
80	105	0.999939	1
294	38	0.999939	1
335	14	0.999939	1
298	21	0.999938	1
310	70	0.999938	1
325	20	0.999938	1
443	37	0.999938	1
259	94	0.999937	1
19	21	0.999936	1
79	38	0.999936	1
187	114	0.999936	1
340	28	0.999935	1
7	11	0.999934	1
28	28	0.999934	1
95	28	0.999934	1
123	28	0.999934	1
410	231	0.999934	1
429	28	0.999934	1
447	28	0.999934	1
467	28	0.999934	1
475	28	0.999934	1
487	28	0.999934	1
535	28	0.999934	1
35	191	0.999933	1
37	14	0.999933	1
82	94	0.999933	1
317	38	0.999933	1
37	336	0.999932	1
96	71	0.999932	1
121	38	0.999932	1
409	70	0.999932	1
125	27	0.999931	1
279	151	0.999931	1
350	93	0.999931	1
6	336	0.99993	1
137	154	0.99993	1
6	14	0.999929	1
6	149	0.999929	1
35	215	0.999928	1
92	45	0.999928	1
294	19	0.999928	1
14	308	0.999927	1
257	28	0.999927	1
443	192	0.999927	1
157	37	0.999926	1
335	92	0.999925	1
384	138	0.999925	1
53	38	0.999924	1
192	103	0.999924	1
255	37	0.999924	1
503	231	0.999924	1
48	39	0.999923	1
239	46	0.999923	1
274	105	0.999923	1
521	231	0.999923	1
6	7	0.999922	1
31	25	0.999922	1
88	28	0.999922	1
395	70	0.999922	1
143	152	0.99992	1
35	59	0.999919	1
65	308	0.999919	1
220	108	0.999918	1
48	277	0.999917	1
72	76	0.999917	1
79	19	0.999916	1
157	192	0.999916	1
229	19	0.999916	1
236	19	0.999916	1
318	19	0.999916	1
112	86	0.999915	1
187	105	0.999915	1
47	62	0.999914	1
48	24	0.999914	1
1	11	0.999913	1
255	192	0.999913	1
279	25	0.999913	1
48	158	0.99991	1
112	114	0.999909	1
212	38	0.999909	1
330	38	0.999909	1
7	336	0.999908	1
207	20	0.999908	1
253	11	0.999908	1
390	28	0.999908	1
7	92	0.999907	1
6	92	0.999904	1
8	8	0.999904	1
121	19	0.999904	1
35	253	0.999903	1
350	71	0.999903	1
443	103	0.999903	1
47	110	0.999902	1
220	141	0.9999	1
46	21	0.999899	1
48	285	0.999898	1
114	33	0.999898	1
165	151	0.999898	1
289	231	0.999898	1
36	20	0.999897	1
51	192	0.999897	1
196	70	0.999896	1
112	105	0.999895	1
350	11	0.999894	1
404	11	0.999894	1
47	100	0.999893	1
157	103	0.999892	1
384	290	0.999891	1
47	33	0.99989	1
93	47	0.99989	1
405	38	0.999889	1
255	103	0.999888	1
92	39	0.999886	1
229	21	0.999886	1
236	21	0.999886	1
318	21	0.999886	1
511	28	0.999886	1
317	19	0.999885	1
337	231	0.999885	1
220	212	0.999884	1
51	37	0.999883	1
53	19	0.999883	1
21	38	0.999882	1
37	308	0.999882	1
79	21	0.999881	1
354	94	0.999881	1
85	79	0.999879	1
143	30	0.999879	1
465	94	0.999878	1
51	103	0.999877	1
122	38	0.999876	1
220	211	0.999876	1
283	231	0.999874	1
473	40	0.999874	1
335	308	0.999871	1
472	28	0.99987	1
7	308	0.999868	1
143	142	0.999868	1
436	11	0.999868	1
395	231	0.999864	1
212	19	0.999863	1
330	19	0.999863	1
165	25	0.999862	1
310	231	0.999861	1
59	33	0.999859	1
12	193	0.999856	1
337	70	0.999856	1
220	37	0.999855	1
270	28	0.999854	1
317	21	0.999853	1
121	21	0.99985	1
8	108	0.999849	1
294	21	0.999849	1
409	231	0.999849	1
115	47	0.999846	1
53	21	0.999845	1
69	28	0.999845	1
39	47	0.999844	1
48	8	0.999844	1
220	103	0.999844	1
3	33	0.999841	1
115	108	0.999841	1
47	76	0.99984	1
76	243	0.99984	1
81	243	0.999838	1
455	151	0.999838	1
94	79	0.999834	0
220	192	0.999833	1
122	19	0.999832	1
396	11	0.999831	1
51	141	0.99983	1
405	19	0.999829	1
408	94	0.999829	1
12	128	0.999828	1
332	11	0.999828	1
39	8	0.999827	1
114	100	0.999827	1
443	141	0.999826	1
20	115	0.999824	1
55	193	0.999824	1
35	12	0.999823	1
21	19	0.999822	1
283	70	0.999822	1
59	100	0.999818	1
93	8	0.999818	1
295	94	0.999817	1
170	154	0.999816	1
48	117	0.999813	1
212	21	0.999813	1
330	21	0.999813	1
157	141	0.999812	1
3	62	0.999811	1
230	71	0.99981	1
343	20	0.999809	1
6	308	0.999805	1
12	191	0.999805	1
292	28	0.999805	1
59	62	0.999803	1
233	94	0.999803	1
69	90	0.999801	0
114	62	0.9998	1
166	30	0.9998	1
226	47	0.999799	1
12	215	0.999798	1
134	33	0.999798	1
3	100	0.999796	1
101	33	0.999796	1
255	141	0.999795	1
166	152	0.999794	1
78	154	0.99979	1
325	190	0.99979	1
239	310	0.999788	1
21	21	0.999785	1
196	231	0.999784	1
443	211	0.999783	1
99	27	0.999781	1
458	151	0.999779	1
405	21	0.999778	1
116	115	0.999777	1
443	212	0.999776	1
35	130	0.999774	1
198	20	0.999774	1
44	93	0.999772	1
101	62	0.999771	1
458	25	0.99977	1
20	153	0.999766	1
134	100	0.999766	1
226	8	0.999764	1
157	212	0.999761	1
157	211	0.99976	1
101	100	0.999759	1
255	212	0.999755	1
3	76	0.999754	1
337	152	0.999754	1
48	108	0.99975	1
51	211	0.999747	1
101	76	0.999742	1
260	38	0.999741	1
255	211	0.999738	1
122	21	0.999731	1
94	205	0.99973	1
51	212	0.999721	1
55	215	0.999719	1
55	191	0.999717	1
59	76	0.999715	1
16	79	0.999714	1
268	151	0.999714	1
114	76	0.999713	1
131	46	0.999712	1
30	152	0.99971	1
115	8	0.999709	1
7	27	0.999703	1
93	108	0.999703	1
12	253	0.999702	1
392	154	0.9997	1
271	27	0.999699	1
343	190	0.999692	1
48	313	0.999689	1
385	20	0.999689	1
134	62	0.999688	1
12	59	0.999687	1
39	108	0.999687	1
163	150	0.999686	1
10	71	0.999682	1
108	154	0.99968	1
370	71	0.99968	1
384	153	0.99968	1
190	96	0.999677	1
9	115	0.999676	1
189	71	0.999676	1
48	75	0.999675	1
337	30	0.999675	1
85	205	0.999672	1
402	47	0.999672	1
166	142	0.999669	1
76	312	0.999667	1
117	110	0.999666	1
284	70	0.999666	1
92	158	0.999662	1
57	190	0.99966	1
268	25	0.999656	1
150	47	0.999654	1
92	108	0.999653	1
239	120	0.999652	1
104	33	0.999649	1
146	104	0.999649	1
193	47	0.999649	1
62	20	0.999646	1
560	28	0.999644	1
94	50	0.999643	1
92	8	0.999641	1
152	79	0.999637	0
92	277	0.999635	1
85	176	0.999633	1
94	176	0.999633	1
192	27	0.999633	1
81	104	0.999631	1
350	154	0.999631	1
141	28	0.999629	1
119	11	0.999628	1
94	275	0.999623	1
534	28	0.999623	1
89	47	0.999622	1
92	24	0.999618	1
105	6	0.999617	1
48	323	0.999612	1
85	50	0.999605	1
111	8	0.999604	1
141	96	0.999603	1
111	47	0.999602	1
94	246	0.9996	1
104	100	0.9996	1
94	72	0.999594	1
81	312	0.999593	1
94	140	0.999589	1
226	108	0.99958	1
116	20	0.999578	1
48	232	0.999576	1
134	76	0.999576	1
35	67	0.999574	1
89	8	0.999572	1
142	193	0.999569	1
77	20	0.999566	1
91	11	0.999566	1
85	140	0.999563	1
156	96	0.999563	1
260	19	0.999558	1
111	108	0.999554	1
446	47	0.999554	1
150	8	0.999552	1
92	47	0.999551	1
204	77	0.99955	1
116	361	0.999548	1
276	96	0.999548	1
260	21	0.999547	1
85	246	0.999546	1
85	275	0.999546	1
359	97	0.999541	1
85	72	0.99954	1
193	8	0.999539	1
1	234	0.999537	1
76	87	0.999535	1
30	142	0.999534	1
34	96	0.99953	1
94	296	0.999529	1
190	206	0.999528	1
55	59	0.999527	1
142	128	0.999527	1
48	47	0.999525	1
140	4	0.999523	1
234	94	0.999518	1
35	216	0.999517	0
30	30	0.999515	1
150	108	0.99951	1
384	111	0.999508	1
85	296	0.999507	1
193	108	0.999507	1
446	8	0.999507	1
103	28	0.999501	1
103	96	0.9995	1
402	8	0.999498	1
239	79	0.999492	1
141	206	0.999488	1
359	204	0.999487	1
57	31	0.999486	1
116	159	0.999486	1
20	111	0.999484	1
35	20	0.99948	1
81	87	0.99948	1
94	175	0.999476	1
146	31	0.999475	1
1	217	0.999474	1
204	96	0.999472	1
141	78	0.99947	1
517	27	0.999468	1
190	3	0.999466	1
63	193	0.999463	1
96	154	0.999462	1
446	108	0.999462	1
203	96	0.999459	1
337	142	0.999456	1
120	96	0.999452	1
190	78	0.999451	1
76	146	0.999444	1
152	205	0.999437	1
116	315	0.999435	1
156	206	0.999429	1
142	215	0.999427	1
63	128	0.999426	1
190	88	0.999422	1
81	146	0.99942	1
12	12	0.999419	1
365	121	0.999417	1
142	191	0.99941	1
152	50	0.999409	1
153	25	0.999407	1
85	175	0.999405	1
190	41	0.999404	1
105	262	0.999402	1
23	96	0.999399	1
190	77	0.999392	1
104	76	0.999391	1
94	73	0.99939	1
152	176	0.999388	1
55	130	0.999387	1
156	88	0.999384	1
152	275	0.999382	1
27	27	0.999381	1
220	19	0.999378	1
325	45	0.999378	1
55	12	0.999374	1
16	176	0.99937	1
276	206	0.999366	1
34	206	0.999365	1
55	128	0.999359	0
16	205	0.999358	1
23	206	0.999356	1
104	62	0.999356	1
220	38	0.999352	1
103	88	0.999351	1
204	206	0.99935	1
232	151	0.999349	1
103	78	0.999347	1
156	77	0.999346	1
42	351	0.999345	1
131	120	0.999344	1
141	88	0.999342	1
18	342	0.99934	1
152	140	0.999333	1
23	3	0.999329	1
215	20	0.999327	0
18	233	0.999325	1
94	49	0.999324	1
94	116	0.999324	1
1	342	0.999323	1
119	93	0.999323	1
210	342	0.99932	1
92	202	0.999319	0
152	72	0.999319	1
243	96	0.999318	1
85	73	0.999314	1
120	41	0.999311	1
1	1	0.999309	1
85	169	0.999308	1
116	60	0.999306	1
291	150	0.999306	1
48	54	0.999302	1
337	22	0.9993	1
203	206	0.999299	1
105	336	0.999295	1
94	169	0.999292	1
120	88	0.999292	1
156	3	0.99929	1
156	78	0.99929	1
116	183	0.999288	1
23	77	0.999287	1
85	49	0.999281	1
141	3	0.99928	1
63	215	0.999276	1
89	108	0.999273	1
69	176	0.999271	1
141	110	0.999271	1
131	119	0.999269	1
188	178	0.999269	1
120	77	0.999267	1
204	41	0.999267	1
85	116	0.999266	1
16	140	0.999265	1
276	88	0.999258	1
103	41	0.999256	1
131	310	0.999256	1
57	323	0.999255	1
58	199	0.999255	1
276	3	0.999255	1
63	191	0.999254	1
1	236	0.999252	1
142	253	0.999251	1
23	88	0.999249	1
402	108	0.999247	1
34	88	0.999243	1
204	88	0.999242	1
72	70	0.999238	1
204	78	0.999238	1
16	50	0.999233	1
1	271	0.99923	1
12	130	0.999229	1
276	78	0.999221	1
445	94	0.999216	0
284	231	0.999215	1
203	77	0.999213	1
34	3	0.999212	1
117	96	0.999212	1
34	78	0.999201	1
120	206	0.9992	1
56	25	0.999195	1
116	179	0.999194	1
131	148	0.999192	1
76	128	0.999191	1
314	231	0.999191	1
156	41	0.99919	1
103	206	0.999186	1
16	72	0.999182	1
276	41	0.999182	1
174	204	0.999181	1
103	77	0.99918	1
239	148	0.99918	1
203	88	0.999179	1
210	1	0.999177	1
105	92	0.999174	1
204	3	0.999173	1
276	77	0.99917	1
23	78	0.999166	1
76	83	0.999164	1
266	20	0.999159	1
69	275	0.999157	1
120	3	0.999157	1
178	94	0.999154	1
1	66	0.999152	1
116	161	0.999152	1
152	296	0.999152	1
105	149	0.999149	1
16	275	0.999148	1
55	253	0.999146	0
281	231	0.99914	1
141	41	0.999134	1
23	41	0.999126	1
81	83	0.999126	1
151	121	0.999126	1
215	190	0.999121	1
300	204	0.999117	0
18	217	0.999114	1
81	31	0.999112	1
120	78	0.999108	1
210	233	0.999103	1
142	59	0.999101	1
455	25	0.9991	1
137	10	0.999099	1
1	233	0.999097	1
210	217	0.999097	1
365	122	0.999094	1
153	151	0.999086	1
203	3	0.999084	1
105	14	0.999083	1
203	78	0.999083	1
34	77	0.999073	1
152	246	0.999071	1
12	67	0.999068	1
63	253	0.999058	1
243	206	0.999055	1
16	296	0.999051	1
69	205	0.99905	1
103	3	0.999049	1
34	41	0.999048	1
42	337	0.999047	1
210	234	0.999043	1
72	231	0.99904	1
275	46	0.999038	1
152	73	0.999034	1
188	105	0.999029	1
239	119	0.999029	1
473	4	0.999023	1
48	190	0.99902	1
240	97	0.999012	1
56	151	0.99901	1
92	42	0.999006	1
94	16	0.999006	1
105	7	0.999002	1
108	10	0.998995	1
243	77	0.998994	1
174	97	0.998987	1
141	77	0.998981	1
62	31	0.998972	1
210	236	0.998968	1
239	292	0.998967	1
384	115	0.998964	1
151	180	0.998962	1
203	41	0.99896	1
76	104	0.998959	1
69	296	0.998958	1
243	88	0.998954	1
152	116	0.998952	1
188	109	0.998952	1
220	21	0.998951	1
85	16	0.998949	1
18	66	0.998945	1
16	246	0.998942	1
152	175	0.998932	1
243	3	0.998925	1
48	154	0.998917	1
210	66	0.998912	1
325	138	0.998912	1
152	169	0.998906	1
18	1	0.9989	1
239	143	0.998893	1
188	86	0.998886	1
488	28	0.998886	1
365	180	0.998881	1
58	223	0.99888	1
4	40	0.998874	1
63	59	0.998865	1
55	216	0.998863	1
12	216	0.998861	1
203	28	0.998859	1
239	90	0.998852	1
117	206	0.998844	1
92	313	0.998842	1
47	27	0.998841	1
243	41	0.998841	1
69	72	0.998832	1
491	11	0.998828	1
92	110	0.998801	1
103	110	0.998787	0
94	189	0.998785	1
57	104	0.998784	1
143	22	0.998778	1
42	340	0.998777	1
75	40	0.998763	1
117	88	0.99876	1
253	351	0.99876	1
331	28	0.99876	1
271	76	0.998759	1
117	78	0.998756	1
16	169	0.99875	1
404	44	0.99875	1
1	18	0.998741	1
69	140	0.99874	1
34	110	0.998737	1
58	61	0.998731	1
92	323	0.998711	1
152	49	0.99871	1
314	70	0.998708	1
243	78	0.998707	1
184	151	0.998706	1
42	151	0.998703	1
1	102	0.998695	1
85	189	0.998688	1
42	44	0.998687	1
466	27	0.998686	1
69	73	0.998684	1
72	41	0.998676	1
99	76	0.998675	1
92	154	0.998667	1
281	70	0.998667	1
57	315	0.998662	1
55	67	0.998661	1
240	144	0.99866	1
81	128	0.998657	1
16	175	0.998656	1
137	94	0.998653	1
57	60	0.99865	1
45	40	0.998642	1
16	116	0.998633	1
18	264	0.998628	1
332	351	0.998625	1
337	2	0.998619	1
99	144	0.998614	1
57	138	0.998611	1
117	3	0.998609	1
210	271	0.998607	1
57	290	0.998603	1
92	5	0.998598	1
18	236	0.998596	1
9	138	0.998594	1
16	73	0.998593	1
404	351	0.998586	1
9	315	0.998573	1
44	351	0.998573	1
491	93	0.998569	1
44	44	0.998564	1
436	337	0.998563	1
32	152	0.998557	1
16	49	0.998552	1
42	214	0.998552	1
253	337	0.998548	1
44	337	0.998538	1
76	122	0.998524	1
110	193	0.998524	1
69	79	0.998518	0
69	50	0.998501	1
219	27	0.9985	1
171	115	0.998496	1
210	264	0.998494	1
30	22	0.998486	1
72	96	0.998486	1
72	78	0.998476	1
404	337	0.998472	1
312	20	0.998469	1
106	234	0.998466	1
92	232	0.998463	1
332	337	0.998461	1
115	20	0.998459	1
69	116	0.998458	1
253	44	0.998444	1
69	185	0.998439	1
140	46	0.998427	1
203	110	0.998426	0
30	2	0.998421	1
347	204	0.998421	1
92	285	0.99842	0
44	340	0.998418	1
436	351	0.998418	1
259	254	0.998412	1
57	361	0.99841	1
321	144	0.998406	1
396	351	0.998406	1
69	175	0.998403	1
20	250	0.998397	1
343	45	0.998396	1
27	97	0.998387	1
271	62	0.998377	1
18	234	0.998367	1
210	18	0.998367	1
117	77	0.998364	1
18	271	0.998362	1
266	12	0.998359	1
128	238	0.998351	1
57	159	0.998349	1
32	142	0.998345	1
396	337	0.998338	1
42	11	0.998337	1
105	308	0.998334	1
170	10	0.998334	1
58	265	0.998322	1
57	39	0.998318	1
464	150	0.998317	1
48	52	0.998316	1
404	340	0.998312	1
151	136	0.998289	1
49	31	0.998285	1
152	16	0.998278	1
99	62	0.998272	1
8	38	0.998269	1
10	154	0.998259	1
131	292	0.99825	1
332	44	0.998247	1
69	362	0.998244	1
253	340	0.99824	1
9	361	0.998232	1
76	31	0.998229	1
128	330	0.998221	1
57	161	0.99822	1
18	102	0.998209	1
158	152	0.998209	1
31	137	0.998207	1
166	22	0.998203	1
279	137	0.998186	1
302	20	0.998183	1
158	30	0.998181	1
210	102	0.998171	1
57	179	0.998167	1
300	97	0.998158	1
271	144	0.99815	1
188	114	0.998141	1
76	253	0.998137	1
117	41	0.998121	1
143	2	0.998111	1
69	16	0.99811	1
106	1	0.998085	1
438	31	0.998085	1
436	340	0.998084	1
396	214	0.998073	1
171	361	0.998068	1
48	129	0.998059	1
16	16	0.998058	1
266	130	0.998057	1
69	49	0.998054	1
188	165	0.99804	1
72	3	0.998037	1
266	193	0.998016	0
35	31	0.998014	1
69	169	0.998013	1
108	94	0.997997	1
436	214	0.99799	1
72	88	0.997984	1
156	110	0.997978	0
346	144	0.99797	1
278	20	0.997965	1
128	188	0.99796	1
198	159	0.997951	1
171	315	0.997947	1
164	121	0.997938	1
72	206	0.997924	1
461	28	0.997921	1
271	33	0.997919	1
9	159	0.997908	1
1	264	0.997907	1
18	18	0.997897	1
99	100	0.99789	1
271	100	0.997888	1
344	31	0.99786	1
82	204	0.997856	1
38	11	0.997855	0
106	66	0.997854	1
404	214	0.997846	1
253	214	0.997838	1
57	183	0.997812	1
131	143	0.997809	1
152	189	0.9978	1
101	110	0.99779	0
48	139	0.997782	1
266	128	0.997768	1
215	45	0.997763	1
358	62	0.997763	1
344	104	0.99776	1
72	77	0.997759	1
358	76	0.997758	1
151	240	0.997753	1
473	46	0.997744	1
99	33	0.997742	1
57	84	0.99774	1
62	64	0.997722	1
115	202	0.997722	1
158	142	0.997722	1
78	85	0.997706	1
106	236	0.997695	1
81	122	0.997692	0
32	30	0.997689	1
106	342	0.997675	1
198	315	0.997662	1
69	189	0.99765	1
106	233	0.997647	1
142	12	0.997646	0
332	340	0.997646	1
128	347	0.997637	1
110	128	0.99762	1
438	104	0.997614	1
44	214	0.997608	1
163	95	0.997602	1
365	243	0.997593	1
365	136	0.997586	1
190	110	0.997566	0
142	67	0.997559	1
396	44	0.997548	1
49	104	0.997546	1
57	156	0.997538	1
13	39	0.997537	1
110	253	0.997529	1
16	189	0.997514	0
325	290	0.997514	1
455	129	0.99751	1
370	154	0.997489	1
358	33	0.99747	1
22	152	0.997457	1
170	94	0.997447	1
396	340	0.997434	1
266	215	0.997428	0
140	25	0.99742	1
106	271	0.997412	1
436	44	0.997412	1
63	12	0.99741	0
355	121	0.997406	1
332	214	0.997398	1
358	110	0.997393	0
243	110	0.997391	0
430	20	0.99737	1
110	215	0.997358	1
188	94	0.997352	1
151	122	0.997347	1
9	183	0.997342	1
530	40	0.997334	1
110	191	0.997333	1
48	219	0.99732	1
48	27	0.997293	1
9	179	0.997281	1
198	361	0.997278	1
166	28	0.997273	1
92	54	0.99727	1
230	154	0.99727	1
69	246	0.997268	1
276	110	0.997241	0
46	82	0.997218	1
335	150	0.997216	0
92	71	0.997195	1
110	59	0.997182	1
165	137	0.997162	0
116	306	0.997154	1
384	250	0.997154	1
198	115	0.997131	1
106	217	0.99712	1
8	19	0.997118	1
116	273	0.997113	1
62	84	0.997093	1
23	110	0.99709	0
298	82	0.99708	1
76	320	0.997074	1
268	137	0.997067	1
171	159	0.997062	1
230	10	0.997022	1
69	123	0.997009	1
48	35	0.996969	1
392	85	0.996966	1
19	82	0.996924	1
266	253	0.996916	1
63	67	0.99691	1
198	183	0.996908	1
105	93	0.996898	1
171	161	0.996894	1
358	100	0.996879	1
458	137	0.996875	1
232	25	0.996857	1
128	31	0.996856	1
359	263	0.996854	1
35	64	0.996826	1
115	33	0.996818	1
22	142	0.996812	1
48	42	0.996804	0
151	243	0.996763	1
116	156	0.99676	1
128	104	0.996759	1
69	133	0.996754	1
116	380	0.996678	1
106	102	0.996668	1
94	123	0.996624	1
192	150	0.996623	0
57	273	0.996622	1
239	89	0.996619	1
215	138	0.996615	1
365	128	0.996577	1
440	40	0.996572	1
266	191	0.996561	0
35	255	0.996545	1
142	130	0.996541	0
162	46	0.996539	1
57	45	0.996538	1
81	253	0.996534	1
59	28	0.996527	1
266	216	0.996522	1
2	152	0.996519	1
8	21	0.996488	1
120	110	0.996478	0
128	9	0.996457	1
282	142	0.99644	1
348	20	0.996434	1
47	144	0.996421	1
9	190	0.996409	1
171	183	0.996397	1
14	95	0.996391	1
280	110	0.996369	1
36	75	0.996337	1
57	380	0.996327	1
62	287	0.996324	1
91	93	0.99632	0
76	180	0.996312	0
282	152	0.996307	1
198	161	0.996304	1
56	11	0.996302	1
2	142	0.996291	1
189	154	0.99629	0
277	40	0.996278	0
22	30	0.99627	1
68	71	0.996267	1
167	45	0.996237	1
443	11	0.996228	1
36	202	0.996201	1
9	60	0.996196	1
229	82	0.996186	1
236	82	0.996186	1
318	82	0.996186	1
142	216	0.996171	0
128	228	0.996135	1
166	2	0.996135	0
389	94	0.996125	1
294	82	0.996098	0
76	121	0.996083	0
9	161	0.996063	1
85	123	0.99606	1
250	128	0.996049	1
157	11	0.996042	1
255	11	0.996034	1
1	93	0.996028	0
445	204	0.996005	1
63	130	0.995999	0
106	11	0.995943	1
455	53	0.995929	1
250	31	0.995926	1
365	312	0.995921	1
156	28	0.995917	1
549	20	0.995896	1
288	11	0.995883	1
114	3	0.99587	1
365	240	0.995857	1
249	213	0.995824	1
57	285	0.99582	1
178	254	0.995809	1
137	82	0.995786	1
204	110	0.995781	0
122	82	0.995769	0
207	9	0.995733	1
9	330	0.995725	1
57	250	0.995699	1
282	30	0.995697	1
275	120	0.995663	1
198	60	0.995659	1
9	290	0.995652	1
297	94	0.995645	0
281	27	0.995602	1
63	216	0.995572	0
114	96	0.995556	1
275	148	0.99553	1
77	31	0.995524	1
116	29	0.995522	1
81	180	0.9955	0
343	153	0.995491	1
207	238	0.995488	1
106	18	0.995472	1
218	142	0.995454	1
275	310	0.995426	1
171	179	0.995416	1
137	276	0.995405	1
502	11	0.995404	1
59	3	0.995395	1
115	62	0.995388	1
171	60	0.995373	1
62	273	0.995371	1
562	172	0.99537	1
275	119	0.995369	1
350	10	0.995366	1
220	202	0.995363	1
259	182	0.995362	1
7	247	0.995346	1
398	11	0.995317	1
439	27	0.995316	1
137	171	0.995313	1
199	70	0.995305	1
493	40	0.995304	1
35	311	0.995303	1
320	172	0.995277	1
207	330	0.995266	1
266	59	0.995264	0
158	2	0.995241	1
316	40	0.995206	1
59	206	0.995201	1
110	67	0.995186	1
2	30	0.995165	1
79	82	0.99515	0
57	357	0.995148	1
59	96	0.995099	1
121	82	0.995078	0
130	93	0.995068	1
143	266	0.995046	1
62	104	0.99503	1
35	104	0.995	1
23	28	0.994977	1
137	85	0.994968	1
337	266	0.994956	1
365	146	0.994956	1
333	97	0.994947	1
250	193	0.994916	1
109	31	0.994913	1
192	172	0.994895	1
114	78	0.994891	1
184	25	0.994889	1
92	117	0.994864	0
10	10	0.994838	1
115	100	0.994822	1
174	263	0.994794	1
31	139	0.994788	1
376	110	0.994776	1
53	82	0.994769	0
78	10	0.99472	0
249	187	0.994711	1
81	121	0.994705	0
455	139	0.994672	1
167	190	0.994665	1
57	306	0.994659	1
114	206	0.994659	1
81	320	0.994653	0
317	82	0.994649	0
169	20	0.994642	1
123	152	0.994627	1
61	20	0.994595	0
353	104	0.994587	1
176	254	0.99458	1
153	137	0.994578	1
365	253	0.994536	1
275	292	0.994526	1
96	10	0.994502	1
20	64	0.994488	1
72	110	0.994481	0
59	77	0.994424	1
212	82	0.99442	0
330	82	0.99442	0
31	129	0.99441	1
158	15	0.994396	1
134	3	0.99438	1
59	78	0.994377	1
152	123	0.994362	1
162	310	0.994342	1
43	47	0.994341	1
9	9	0.994271	1
123	30	0.994249	1
32	22	0.99423	1
110	12	0.994166	1
252	180	0.994137	1
1	37	0.994116	1
286	310	0.994106	1
195	231	0.994088	1
524	27	0.994082	1
114	77	0.994075	1
59	41	0.994064	1
115	76	0.994055	1
279	139	0.994045	1
114	41	0.994036	1
171	190	0.994009	1
130	11	0.993983	1
176	182	0.993926	1
232	129	0.993898	1
47	3	0.993897	1
178	110	0.993875	0
473	133	0.993869	1
408	204	0.993864	0
189	10	0.993804	1
14	101	0.993796	1
353	31	0.993786	1
166	15	0.993754	1
151	128	0.99374	1
29	20	0.9937	1
48	144	0.993672	1
21	82	0.993663	0
4	4	0.993592	1
9	347	0.993568	1
132	310	0.993544	1
250	253	0.993531	1
252	240	0.993514	1
215	290	0.993495	1
105	11	0.99349	1
368	28	0.993467	1
536	28	0.993467	1
93	38	0.993457	1
392	10	0.993455	0
201	144	0.993434	0
279	129	0.993421	1
146	84	0.993407	1
48	110	0.993393	0
106	264	0.993366	1
134	78	0.993358	1
455	137	0.993354	1
405	82	0.993352	0
369	310	0.99332	1
193	42	0.993274	1
198	179	0.993269	1
57	153	0.993266	1
175	254	0.993256	1
55	20	0.993227	0
16	123	0.993203	0
175	182	0.993192	1
7	101	0.993191	1
267	11	0.993185	1
286	46	0.993185	1
134	96	0.99318	1
98	213	0.993156	1
104	77	0.993124	1
12	20	0.993123	0
83	362	0.993123	1
14	150	0.993068	1
225	97	0.993032	1
92	106	0.992981	1
369	46	0.992965	1
134	206	0.992946	1
201	110	0.992936	1
134	77	0.992904	1
83	247	0.9929	1
218	152	0.992874	1
116	258	0.992858	1
116	64	0.992789	1
48	5	0.992783	0
57	228	0.992754	1
18	157	0.99273	1
372	20	0.992652	1
465	204	0.992651	0
9	238	0.99265	1
36	117	0.992633	1
57	258	0.992604	1
154	20	0.992585	1
45	4	0.992584	1
108	171	0.992533	1
3	110	0.99253	0
171	138	0.992521	1
50	94	0.992492	0
43	8	0.992491	1
59	88	0.992488	1
75	4	0.99245	1
57	29	0.992393	1
128	287	0.992391	1
62	81	0.992378	1
193	5	0.992374	1
170	276	0.99235	1
132	46	0.992327	1
354	254	0.99221	0
62	279	0.992206	1
7	221	0.992204	1
165	139	0.9922	1
415	178	0.992175	1
134	41	0.992159	1
39	38	0.992151	1
104	41	0.992112	1
104	206	0.992095	1
92	52	0.992077	1
9	188	0.99207	1
101	97	0.992003	0
195	70	0.991973	1
465	254	0.99197	0
37	247	0.991956	1
109	104	0.991948	1
250	59	0.991947	1
382	142	0.991938	1
165	129	0.991937	1
240	110	0.991933	0
104	96	0.991932	1
11	11	0.991923	1
30	266	0.991826	1
102	97	0.991816	1
150	42	0.991784	1
275	143	0.991783	1
9	306	0.991761	0
13	75	0.991761	1
98	187	0.991757	1
250	104	0.991723	1
13	117	0.991721	1
49	55	0.991682	1
101	27	0.99166	1
3	78	0.991633	1
69	101	0.991633	1
3	96	0.991615	1
233	204	0.991609	0
62	228	0.991602	1
43	42	0.99159	0
295	204	0.991561	0
123	142	0.991545	1
1	192	0.991522	1
114	88	0.991459	1
207	188	0.991449	1
35	279	0.991434	1
36	39	0.991426	0
354	204	0.99141	0
43	24	0.991404	1
150	5	0.991371	1
7	36	0.991364	1
178	182	0.991353	1
7	295	0.991351	1
77	115	0.991287	1
62	181	0.991267	1
231	110	0.991267	1
382	152	0.991256	1
175	371	0.991246	1
271	97	0.991211	0
250	191	0.991192	1
31	53	0.99119	1
537	40	0.991168	1
252	121	0.991126	0
116	357	0.99111	1
13	20	0.991065	0
218	30	0.991058	1
116	190	0.991016	0
199	231	0.991014	0
117	2	0.991009	1
233	254	0.990982	0
3	3	0.99098	1
410	110	0.990938	1
104	3	0.990902	1
481	151	0.990883	1
170	82	0.990878	1
300	263	0.990877	1
431	204	0.990843	1
385	45	0.990789	1
7	150	0.990772	0
265	37	0.990763	1
237	94	0.99073	1
530	4	0.990672	1
62	282	0.990654	1
170	85	0.990617	1
387	31	0.990617	1
116	138	0.990581	0
108	85	0.990471	0
135	31	0.990434	1
27	144	0.990426	1
130	150	0.990426	1
171	306	0.990426	0
77	104	0.990411	1
82	254	0.990409	0
104	78	0.990406	1
82	71	0.990395	1
335	95	0.990353	0
94	25	0.9903	1
365	87	0.99028	1
355	180	0.990261	1
44	168	0.990215	1
468	40	0.99021	1
47	78	0.990204	1
128	81	0.990196	1
72	152	0.990149	1
1457	110	0.990124	0
1774	110	0.990124	0
3	41	0.990118	1
170	171	0.990118	1
59	110	0.990099	0
115	110	0.989969	0
47	97	0.989962	0
50	204	0.989962	0
37	95	0.989954	0
562	144	0.989936	0
110	130	0.989913	1
192	144	0.989878	1
113	37	0.989833	1
295	254	0.989827	0
8	82	0.989796	1
1077	110	0.989769	0
101	96	0.989759	1
227	27	0.989736	1
280	27	0.989726	1
408	254	0.989718	0
57	287	0.989702	1
325	115	0.989688	1
3	77	0.989681	1
373	110	0.989625	0
452	110	0.989601	1
65	25	0.989589	1
232	53	0.989581	1
99	97	0.989576	0
134	88	0.989535	1
250	215	0.989484	1
134	110	0.989475	0
502	93	0.989461	1
198	306	0.989451	1
265	150	0.989435	0
48	255	0.989428	1
382	30	0.98939	1
252	136	0.989345	1
240	209	0.989307	1
220	82	0.989295	0
18	184	0.98929	1
166	266	0.989287	1
350	85	0.989274	1
40	110	0.989202	0
325	153	0.989187	0
290	20	0.989175	1
43	285	0.98916	1
230	121	0.989091	1
175	75	0.989069	1
62	198	0.989016	1
3	206	0.988976	1
175	117	0.988912	1
385	190	0.988866	1
13	277	0.988857	1
183	121	0.988841	0
438	20	0.98883	1
263	20	0.988805	0
57	301	0.988791	1
2	2	0.98876	1
104	88	0.988708	1
484	110	0.988708	1
266	64	0.988703	1
37	150	0.988698	0
343	111	0.988678	1
101	78	0.988623	1
291	95	0.988576	0
43	5	0.988565	0
7	172	0.988483	1
398	93	0.988466	1
302	9	0.988462	1
525	110	0.988462	1
76	136	0.988414	0
114	110	0.988404	0
200	182	0.98838	1
226	38	0.988361	1
286	148	0.988331	1
42	25	0.988294	0
93	19	0.988271	1
130	95	0.988257	1
279	53	0.988238	0
90	94	0.988222	0
491	150	0.988192	0
162	148	0.988161	1
92	190	0.988126	0
207	347	0.988099	1
86	199	0.988095	1
7	144	0.988077	1
20	181	0.988072	1
164	180	0.988015	0
40	39	0.987996	1
77	332	0.987964	1
63	20	0.987959	0
78	82	0.987944	1
47	96	0.987895	1
93	21	0.987856	1
123	15	0.987829	1
22	22	0.987793	1
54	213	0.987756	1
141	48	0.987716	1
356	204	0.987659	0
142	20	0.987631	0
259	204	0.987618	0
184	129	0.987589	0
167	20	0.987577	0
14	247	0.98749	0
239	40	0.987461	0
345	31	0.98744	1
370	10	0.987415	0
940	110	0.987397	0
350	276	0.987385	1
57	322	0.987368	0
302	238	0.987366	1
2	22	0.987314	0
43	202	0.987272	1
43	39	0.987255	0
373	33	0.987226	1
919	110	0.987209	0
92	75	0.987195	0
43	277	0.987171	1
415	109	0.987093	1
132	148	0.987081	1
110	216	0.987079	1
92	201	0.987052	1
302	188	0.987025	1
177	231	0.987019	1
220	110	0.986984	0
167	111	0.98696	1
373	100	0.986953	1
262	193	0.986945	1
62	65	0.986942	1
56	137	0.98688	0
6	247	0.986854	0
101	3	0.986835	1
57	270	0.98682	1
300	362	0.986811	1
113	150	0.986802	0
57	219	0.986774	1
827	110	0.986764	0
65	95	0.986716	0
319	110	0.986702	1
54	187	0.986591	1
526	110	0.986589	0
104	110	0.986535	0
57	81	0.98653	1
165	53	0.986383	1
198	138	0.986382	0
85	25	0.986357	0
123	2	0.986287	0
373	76	0.98628	1
81	136	0.986279	0
3	88	0.986274	1
72	30	0.986259	1
55	255	0.986249	1
39	19	0.986208	1
162	119	0.986188	1
62	115	0.986156	1
141	2	0.986134	1
78	276	0.986063	1
108	276	0.986047	0
97	95	0.986026	1
103	48	0.985997	1
62	150	0.985955	0
7	95	0.985944	0
286	119	0.985904	1
195	90	0.985894	1
394	254	0.985857	1
260	82	0.985816	0
48	71	0.985806	0
315	151	0.985802	1
453	110	0.985801	1
1089	110	0.985776	0
426	121	0.985747	0
43	108	0.985717	1
132	143	0.985716	1
140	32	0.985713	1
506	40	0.985696	1
162	120	0.985675	1
96	85	0.985619	0
83	133	0.985593	1
387	104	0.985586	1
286	120	0.985524	1
43	158	0.985497	1
250	67	0.985444	1
395	110	0.985402	0
369	148	0.985373	1
300	242	0.985341	1
77	84	0.985311	1
65	101	0.985293	1
101	77	0.985188	1
232	139	0.985183	1
49	20	0.985109	1
716	110	0.985032	0
93	82	0.985025	1
72	2	0.985012	0
151	253	0.985009	1
101	206	0.984996	1
132	119	0.984969	1
286	143	0.984956	1
174	362	0.984885	0
27	110	0.984854	0
130	27	0.984851	1
47	77	0.984836	1
206	121	0.984794	0
125	144	0.984784	0
356	94	0.984751	0
259	164	0.984715	1
765	110	0.9847	0
92	219	0.984631	0
951	110	0.984621	0
115	42	0.984594	0
670	110	0.984579	0
65	247	0.98449	0
39	21	0.984465	1
83	15	0.984423	1
158	328	0.984381	1
132	120	0.984369	1
335	101	0.984241	0
540	110	0.984211	1
20	282	0.98419	1
47	206	0.984182	1
329	204	0.984181	1
55	311	0.98416	1
162	143	0.984122	1
207	64	0.984081	0
240	224	0.984066	1
100	71	0.983957	1
446	42	0.983952	0
498	152	0.983949	1
350	82	0.983931	1
356	121	0.983925	0
400	20	0.98392	0
86	61	0.983902	1
183	168	0.98388	1
176	371	0.983828	1
359	242	0.983823	0
36	71	0.983772	1
277	4	0.983766	0
286	292	0.983751	1
47	254	0.98375	1
81	26	0.983735	0
77	322	0.983723	1
953	110	0.983696	0
522	110	0.983616	0
834	110	0.983594	0
511	110	0.983587	1
446	5	0.983566	0
76	26	0.983563	0
343	138	0.983542	0
266	67	0.983513	0
44	121	0.983507	0
96	20	0.983478	0
232	137	0.983463	0
13	24	0.983456	1
[truncated: 633,194 more rows]
