# Supplementary material for: DDIT: An Online Predictor for Multiple Clinical Phenotypic Drug-Disease Associations
Source: Front Pharmacol. 2022 Jan 19;12:772026. doi: 10.3389/fphar.2021.772026 (PMC8809407; doi:10.3389/fphar.2021.772026)
Supplement: Supplementary file 1 [file DataSheet1.ZIP › supplementary/Supp. Data S5.side_effect.csv]

drug_id	disease_id	prediction_score	status
36	467	1	1
72	467	1	1
207	467	1	1
138	485	0.999999	1
239	485	0.999999	1
103	467	0.999997	1
120	467	0.999997	1
322	467	0.999997	1
68	467	0.999996	1
692	467	0.999996	1
729	467	0.999996	1
862	467	0.999996	1
61	467	0.999995	1
3	467	0.999994	1
58	485	0.999994	1
436	485	0.999992	1
694	467	0.999992	1
198	467	0.999991	1
888	467	0.999991	1
946	467	0.999991	1
526	485	0.999989	1
396	485	0.999988	1
433	485	0.999988	1
705	467	0.999988	1
940	485	0.999987	1
36	462	0.999986	1
465	467	0.999986	1
471	467	0.999986	1
843	467	0.999985	1
246	485	0.999982	1
805	467	0.999982	1
578	467	0.999981	1
664	467	0.999981	1
736	485	0.999981	1
847	467	0.999981	1
726	467	0.999976	1
207	485	0.999975	1
827	485	0.999975	1
765	485	0.999972	1
953	485	0.999972	1
904	485	0.999971	1
889	467	0.999969	1
770	467	0.999968	1
881	485	0.999968	1
703	485	0.999967	1
712	467	0.999967	1
808	467	0.999967	1
973	485	0.999967	1
871	467	0.999965	1
919	485	0.999963	1
465	448	0.999962	1
979	485	0.99996	1
668	485	0.999959	1
167	485	0.999958	1
766	485	0.999958	1
792	485	0.999958	1
972	485	0.999957	1
672	467	0.999956	1
673	485	0.999956	1
748	485	0.999956	1
845	485	0.999956	1
905	485	0.999956	1
925	485	0.999956	1
939	485	0.999956	1
955	485	0.999956	1
965	485	0.999956	1
346	507	0.999954	1
796	485	0.999954	1
382	467	0.999952	1
644	485	0.999951	1
131	462	0.999946	1
659	485	0.999943	1
582	485	0.999938	1
885	467	0.999936	1
765	462	0.999931	1
321	473	0.999929	1
951	485	0.99992	1
763	485	0.999914	1
259	448	0.999908	1
686	467	0.999901	1
191	485	0.999894	1
256	467	0.999893	1
570	457	0.999892	1
128	507	0.99986	1
32	507	0.999849	1
92	462	0.999842	1
692	462	0.999842	1
561	467	0.999828	1
687	467	0.999827	1
621	485	0.99981	1
511	467	0.999805	1
524	507	0.999793	1
143	503	0.999789	1
285	467	0.999787	1
384	462	0.999777	1
72	462	0.999767	1
648	485	0.999762	1
417	457	0.999749	1
58	155	0.999746	1
749	467	0.999746	1
678	485	0.999734	1
702	467	0.999731	1
862	462	0.99971	1
940	462	0.999707	1
526	462	0.999701	1
917	467	0.9997	1
346	473	0.999694	1
521	485	0.999679	1
178	448	0.999675	1
207	451	0.999648	1
26	485	0.999647	1
239	155	0.999636	1
219	507	0.999618	1
260	485	0.99961	1
827	462	0.999606	1
40	462	0.999586	1
98	462	0.999565	1
438	507	0.999556	1
192	569	0.999551	1
282	503	0.999548	1
140	492	0.999544	1
58	473	0.999505	1
408	448	0.999505	1
354	448	0.999499	1
210	507	0.999498	1
562	538	0.999487	1
81	472	0.999428	1
62	450	0.999426	1
82	448	0.999396	1
359	485	0.999396	1
62	155	0.999391	1
103	462	0.999348	1
62	473	0.999319	1
163	507	0.999306	1
76	472	0.999295	1
465	474	0.999247	1
688	462	0.999236	1
42	499	0.99922	1
3	451	0.999183	1
772	467	0.999174	1
359	488	0.999164	1
291	474	0.99915	1
198	457	0.999134	1
140	464	0.999108	1
562	460	0.999085	1
347	507	0.999084	1
906	467	0.999083	1
337	473	0.999066	1
343	473	0.999058	1
874	507	0.999046	1
68	462	0.999035	0
69	511	0.999027	1
82	474	0.99902	1
530	507	0.999005	1
201	473	0.999002	1
620	457	0.998966	1
359	492	0.998931	1
141	485	0.998919	1
61	450	0.998858	1
294	491	0.998853	1
97	462	0.99884	1
233	448	0.998831	1
69	577	0.998795	1
465	462	0.998789	1
259	474	0.998773	1
295	448	0.998772	1
321	507	0.998747	0
269	507	0.998745	1
69	505	0.998708	1
613	507	0.998672	1
522	462	0.998649	1
426	507	0.998644	1
268	499	0.998639	1
602	485	0.998601	1
18	485	0.998592	1
562	769	0.998537	1
473	480	0.998529	1
464	486	0.998521	1
207	462	0.998507	0
174	460	0.998505	0
576	462	0.998501	1
57	462	0.998454	1
517	473	0.998403	1
320	507	0.998386	1
570	450	0.998349	1
46	491	0.998344	1
135	497	0.998324	1
589	457	0.998311	1
233	474	0.998287	1
445	448	0.99828	1
354	474	0.998247	1
55	457	0.998205	1
694	462	0.998201	0
764	507	0.998178	1
22	503	0.998144	1
274	499	0.998068	1
18	507	0.998032	0
295	474	0.998016	1
668	462	0.998011	0
20	462	0.997971	0
753	462	0.997964	1
830	462	0.997964	1
839	462	0.997964	1
948	462	0.997964	1
994	462	0.997964	1
408	474	0.997955	1
889	462	0.997954	0
902	462	0.99795	1
670	462	0.997935	1
471	462	0.997934	0
116	524	0.997915	1
605	496	0.997906	1
343	155	0.997894	1
218	485	0.997867	1
337	507	0.997814	0
267	485	0.997778	1
125	491	0.997765	1
1	507	0.997759	0
705	462	0.997743	0
605	497	0.997736	1
239	560	0.997681	1
644	462	0.997646	0
143	507	0.997625	0
605	520	0.997614	0
219	473	0.997607	1
703	462	0.997586	0
973	462	0.997586	0
598	507	0.997583	0
384	588	0.997576	1
637	462	0.99757	1
783	507	0.997555	1
729	462	0.997522	0
359	507	0.997515	1
339	462	0.997504	1
281	485	0.997482	1
954	507	0.997477	1
191	569	0.997442	1
953	462	0.997398	0
752	467	0.997384	1
24	470	0.997347	1
268	503	0.997344	1
554	474	0.997341	1
356	523	0.997336	1
508	470	0.997324	0
163	497	0.997294	1
48	499	0.997265	1
335	490	0.997237	1
667	507	0.997235	1
896	507	0.997235	1
13	507	0.997233	1
201	507	0.997231	0
167	462	0.997178	0
562	155	0.997158	1
605	491	0.997135	1
93	491	0.9971	0
81	584	0.997084	1
67	491	0.997073	1
359	474	0.997054	1
808	462	0.997052	0
271	497	0.997022	1
76	507	0.997021	0
97	507	0.996986	0
90	474	0.99698	1
426	523	0.996961	1
646	507	0.996943	1
854	507	0.996943	1
869	507	0.996943	1
979	462	0.996932	0
300	491	0.9969	1
69	492	0.996884	1
575	462	0.99688	1
888	462	0.996854	0
726	462	0.99685	0
287	451	0.996838	1
735	503	0.996833	1
281	477	0.99683	1
262	470	0.996805	1
44	523	0.996774	1
294	464	0.996766	1
138	448	0.996763	1
511	462	0.996753	0
762	462	0.996751	1
636	485	0.996748	1
65	494	0.996733	1
308	507	0.996686	0
135	491	0.996659	0
218	507	0.996659	1
553	507	0.996658	0
125	538	0.996625	1
291	497	0.996624	1
265	507	0.996607	1
8	491	0.996604	0
322	462	0.9966	0
673	462	0.996597	0
748	462	0.996597	0
845	462	0.996597	0
905	462	0.996597	0
925	462	0.996597	0
939	462	0.996597	0
955	462	0.996597	0
965	462	0.996597	0
871	462	0.996548	0
65	474	0.996537	1
549	520	0.996518	1
137	529	0.996508	1
292	470	0.996501	1
770	462	0.996468	0
300	460	0.996464	0
268	480	0.996387	1
433	462	0.996387	0
120	462	0.99637	0
904	462	0.996358	0
362	460	0.996356	1
81	507	0.996322	0
736	462	0.9963	0
359	460	0.996295	0
125	507	0.996278	0
357	507	0.996252	1
217	457	0.996246	1
796	462	0.996215	0
163	474	0.996209	1
30	507	0.996145	0
766	462	0.996123	0
843	462	0.996121	0
582	462	0.996119	0
946	462	0.996118	0
847	462	0.996106	0
62	534	0.996056	1
732	462	0.996048	1
562	507	0.996045	0
81	516	0.996031	1
58	665	0.996026	1
707	507	0.996011	0
665	520	0.995965	1
712	462	0.995964	0
166	450	0.995942	1
37	474	0.995913	1
230	544	0.995889	1
316	463	0.995888	1
246	462	0.995882	0
417	450	0.995856	1
22	507	0.995853	0
603	491	0.995819	1
176	507	0.995698	0
20	588	0.995685	0
82	491	0.995676	1
158	538	0.995675	1
320	473	0.995664	1
517	507	0.99562	0
664	462	0.995613	0
273	507	0.99561	0
371	470	0.995578	0
39	491	0.995556	0
122	491	0.995556	0
672	462	0.995495	0
332	507	0.995478	1
603	520	0.995464	1
291	517	0.995454	1
919	462	0.995431	0
972	462	0.995353	0
382	505	0.995346	1
121	491	0.99531	0
358	460	0.995213	1
76	584	0.99521	0
77	524	0.995161	1
564	455	0.995155	1
603	463	0.995134	1
271	451	0.995125	0
461	470	0.99511	0
320	769	0.995106	1
211	499	0.995079	1
792	462	0.99507	0
46	464	0.995069	1
665	507	0.995063	0
687	470	0.995045	0
474	470	0.994993	0
465	569	0.994989	1
335	494	0.994936	0
185	470	0.994921	1
115	505	0.994896	1
54	470	0.994876	0
623	455	0.994868	1
62	494	0.994856	1
445	474	0.994837	1
1483	507	0.994836	0
1296	470	0.99482	0
752	470	0.994817	1
805	462	0.994789	0
48	495	0.994785	1
715	470	0.994781	0
590	470	0.994777	1
1328	470	0.994772	0
1533	470	0.994772	0
1347	470	0.994766	0
368	470	0.994761	0
536	470	0.994761	0
1035	470	0.994758	0
906	470	0.99475	1
394	507	0.994726	0
69	563	0.994713	1
331	470	0.994712	0
1949	470	0.994657	0
1009	470	0.994652	0
127	523	0.994647	1
918	507	0.994626	0
885	462	0.99461	0
1350	470	0.994607	0
952	470	0.99458	0
1028	507	0.99458	0
951	462	0.994571	0
247	491	0.99457	1
1567	470	0.994567	0
303	507	0.994556	0
659	462	0.994555	0
283	491	0.994553	0
1183	470	0.994546	0
128	524	0.994543	1
270	467	0.994516	0
856	470	0.994484	0
881	462	0.994477	0
101	503	0.994457	1
945	470	0.994442	0
1290	470	0.994413	0
99	451	0.994405	0
338	470	0.994387	1
1190	470	0.994387	0
149	470	0.994386	1
634	470	0.994355	0
1636	470	0.994353	0
1548	470	0.994342	0
128	544	0.994341	1
121	464	0.994327	1
238	470	0.994277	0
513	499	0.994269	1
1271	470	0.994235	0
701	470	0.994229	0
680	470	0.994222	0
1305	470	0.994217	0
1268	470	0.994213	0
828	470	0.994202	0
686	470	0.9942	0
757	491	0.994194	1
600	470	0.994192	0
186	470	0.994189	0
685	470	0.994185	1
1560	470	0.994181	0
218	503	0.994176	1
1485	470	0.994173	0
1772	470	0.994163	0
1022	470	0.994156	0
1019	470	0.994146	0
11	491	0.994145	0
6	488	0.994141	1
1552	470	0.994138	0
603	507	0.994131	0
1399	470	0.994131	0
1954	470	0.994126	0
1999	470	0.994126	0
1412	470	0.99412	0
1402	470	0.994118	0
1397	470	0.994114	0
578	462	0.994109	0
311	470	0.994105	0
1728	470	0.994097	0
226	491	0.994092	0
1169	470	0.994092	0
555	470	0.994091	0
956	470	0.994075	0
996	470	0.994075	0
1100	470	0.994071	0
1467	470	0.994068	0
1993	470	0.994068	0
1724	470	0.994063	0
1445	470	0.994062	0
1769	470	0.99406	0
253	544	0.994056	0
139	470	0.994047	0
1623	470	0.994044	0
1498	470	0.994043	0
1099	470	0.994042	0
1219	470	0.994042	0
1287	470	0.994042	0
1780	470	0.994042	0
1101	470	0.994032	0
1455	470	0.994031	0
2	507	0.994028	0
1051	470	0.994025	0
546	470	0.994023	0
1622	470	0.994021	0
556	470	0.99402	0
1084	470	0.994019	0
120	451	0.994015	1
1188	470	0.994015	0
1337	470	0.994007	0
1451	470	0.994007	0
1862	470	0.994007	0
935	470	0.994006	0
1097	470	0.994005	0
1141	470	0.993992	0
1368	470	0.993992	0
1425	470	0.993992	0
1637	470	0.993982	0
1257	470	0.993979	0
558	470	0.993972	0
538	470	0.993966	0
910	470	0.993963	0
1747	470	0.993954	0
2012	470	0.993952	0
507	470	0.99395	0
1007	470	0.993949	0
1036	470	0.993946	0
1093	470	0.993945	0
1454	470	0.99394	0
1806	470	0.993938	0
789	470	0.993916	0
1139	470	0.993914	0
997	470	0.993911	0
1005	470	0.993911	0
1012	470	0.993911	0
1013	470	0.993911	0
1015	470	0.993911	0
1033	470	0.993911	0
1034	470	0.993911	0
1052	470	0.993911	0
1055	470	0.993911	0
1056	470	0.993911	0
1058	470	0.993911	0
1072	470	0.993911	0
1076	470	0.993911	0
1079	470	0.993911	0
1081	470	0.993911	0
1083	470	0.993911	0
1088	470	0.993911	0
1090	470	0.993911	0
1092	470	0.993911	0
1094	470	0.993911	0
1095	470	0.993911	0
1102	470	0.993911	0
1103	470	0.993911	0
1105	470	0.993911	0
1109	470	0.993911	0
1112	470	0.993911	0
1115	470	0.993911	0
1117	470	0.993911	0
1118	470	0.993911	0
1122	470	0.993911	0
1124	470	0.993911	0
1125	470	0.993911	0
1133	470	0.993911	0
1137	470	0.993911	0
1140	470	0.993911	0
1143	470	0.993911	0
1147	470	0.993911	0
1149	470	0.993911	0
1150	470	0.993911	0
1157	470	0.993911	0
1160	470	0.993911	0
1171	470	0.993911	0
1173	470	0.993911	0
1176	470	0.993911	0
1181	470	0.993911	0
1184	470	0.993911	0
1185	470	0.993911	0
1189	470	0.993911	0
1193	470	0.993911	0
1197	470	0.993911	0
1201	470	0.993911	0
1203	470	0.993911	0
1205	470	0.993911	0
1206	470	0.993911	0
1210	470	0.993911	0
1216	470	0.993911	0
1217	470	0.993911	0
1230	470	0.993911	0
1237	470	0.993911	0
1239	470	0.993911	0
1240	470	0.993911	0
1242	470	0.993911	0
1246	470	0.993911	0
1249	470	0.993911	0
1258	470	0.993911	0
1260	470	0.993911	0
1266	470	0.993911	0
1269	470	0.993911	0
1270	470	0.993911	0
1273	470	0.993911	0
1274	470	0.993911	0
1275	470	0.993911	0
1278	470	0.993911	0
1279	470	0.993911	0
1282	470	0.993911	0
1283	470	0.993911	0
1285	470	0.993911	0
1289	470	0.993911	0
1295	470	0.993911	0
1303	470	0.993911	0
1307	470	0.993911	0
1312	470	0.993911	0
1324	470	0.993911	0
1326	470	0.993911	0
1327	470	0.993911	0
1330	470	0.993911	0
1334	470	0.993911	0
1340	470	0.993911	0
1341	470	0.993911	0
1348	470	0.993911	0
1349	470	0.993911	0
1353	470	0.993911	0
1354	470	0.993911	0
1361	470	0.993911	0
1365	470	0.993911	0
1371	470	0.993911	0
1379	470	0.993911	0
1380	470	0.993911	0
1381	470	0.993911	0
1383	470	0.993911	0
1392	470	0.993911	0
1394	470	0.993911	0
1396	470	0.993911	0
1401	470	0.993911	0
1405	470	0.993911	0
1410	470	0.993911	0
1413	470	0.993911	0
1416	470	0.993911	0
1420	470	0.993911	0
1421	470	0.993911	0
1422	470	0.993911	0
1424	470	0.993911	0
1430	470	0.993911	0
1433	470	0.993911	0
1434	470	0.993911	0
1435	470	0.993911	0
1436	470	0.993911	0
1438	470	0.993911	0
1440	470	0.993911	0
1441	470	0.993911	0
1443	470	0.993911	0
1447	470	0.993911	0
1450	470	0.993911	0
1456	470	0.993911	0
1462	470	0.993911	0
1468	470	0.993911	0
1470	470	0.993911	0
1472	470	0.993911	0
1478	470	0.993911	0
1481	470	0.993911	0
1482	470	0.993911	0
1488	470	0.993911	0
1489	470	0.993911	0
1491	470	0.993911	0
1494	470	0.993911	0
1495	470	0.993911	0
1496	470	0.993911	0
1497	470	0.993911	0
1499	470	0.993911	0
1501	470	0.993911	0
1502	470	0.993911	0
1504	470	0.993911	0
1506	470	0.993911	0
1507	470	0.993911	0
1513	470	0.993911	0
1515	470	0.993911	0
1519	470	0.993911	0
1524	470	0.993911	0
1525	470	0.993911	0
1532	470	0.993911	0
1540	470	0.993911	0
1546	470	0.993911	0
1554	470	0.993911	0
1555	470	0.993911	0
1556	470	0.993911	0
1563	470	0.993911	0
1569	470	0.993911	0
1574	470	0.993911	0
1577	470	0.993911	0
1578	470	0.993911	0
1580	470	0.993911	0
1582	470	0.993911	0
1586	470	0.993911	0
1587	470	0.993911	0
1588	470	0.993911	0
1590	470	0.993911	0
1592	470	0.993911	0
1594	470	0.993911	0
1595	470	0.993911	0
1598	470	0.993911	0
1599	470	0.993911	0
1600	470	0.993911	0
1604	470	0.993911	0
1605	470	0.993911	0
1607	470	0.993911	0
1610	470	0.993911	0
1612	470	0.993911	0
1613	470	0.993911	0
1619	470	0.993911	0
1632	470	0.993911	0
1635	470	0.993911	0
1638	470	0.993911	0
1641	470	0.993911	0
1643	470	0.993911	0
1647	470	0.993911	0
1651	470	0.993911	0
1654	470	0.993911	0
1662	470	0.993911	0
1663	470	0.993911	0
1664	470	0.993911	0
1665	470	0.993911	0
1666	470	0.993911	0
1668	470	0.993911	0
1671	470	0.993911	0
1673	470	0.993911	0
1674	470	0.993911	0
1678	470	0.993911	0
1680	470	0.993911	0
1681	470	0.993911	0
1682	470	0.993911	0
1687	470	0.993911	0
1688	470	0.993911	0
1689	470	0.993911	0
1691	470	0.993911	0
1692	470	0.993911	0
1695	470	0.993911	0
1697	470	0.993911	0
1701	470	0.993911	0
1705	470	0.993911	0
1706	470	0.993911	0
1707	470	0.993911	0
1708	470	0.993911	0
1709	470	0.993911	0
1714	470	0.993911	0
1716	470	0.993911	0
1725	470	0.993911	0
1727	470	0.993911	0
1729	470	0.993911	0
1731	470	0.993911	0
1732	470	0.993911	0
1734	470	0.993911	0
1737	470	0.993911	0
1739	470	0.993911	0
1740	470	0.993911	0
1742	470	0.993911	0
1743	470	0.993911	0
1749	470	0.993911	0
1756	470	0.993911	0
1762	470	0.993911	0
1763	470	0.993911	0
1764	470	0.993911	0
1766	470	0.993911	0
1768	470	0.993911	0
1771	470	0.993911	0
1776	470	0.993911	0
1777	470	0.993911	0
1779	470	0.993911	0
1783	470	0.993911	0
1787	470	0.993911	0
1790	470	0.993911	0
1792	470	0.993911	0
1793	470	0.993911	0
1795	470	0.993911	0
1796	470	0.993911	0
1798	470	0.993911	0
1799	470	0.993911	0
1801	470	0.993911	0
1808	470	0.993911	0
1812	470	0.993911	0
1815	470	0.993911	0
1820	470	0.993911	0
1821	470	0.993911	0
1824	470	0.993911	0
1830	470	0.993911	0
1836	470	0.993911	0
1838	470	0.993911	0
1842	470	0.993911	0
1843	470	0.993911	0
1844	470	0.993911	0
1845	470	0.993911	0
1849	470	0.993911	0
1855	470	0.993911	0
1859	470	0.993911	0
1860	470	0.993911	0
1864	470	0.993911	0
1873	470	0.993911	0
1874	470	0.993911	0
1875	470	0.993911	0
1876	470	0.993911	0
1878	470	0.993911	0
1879	470	0.993911	0
1881	470	0.993911	0
1882	470	0.993911	0
1884	470	0.993911	0
1889	470	0.993911	0
1895	470	0.993911	0
1899	470	0.993911	0
1901	470	0.993911	0
1903	470	0.993911	0
1905	470	0.993911	0
1906	470	0.993911	0
1910	470	0.993911	0
1911	470	0.993911	0
1912	470	0.993911	0
1914	470	0.993911	0
1915	470	0.993911	0
1916	470	0.993911	0
1918	470	0.993911	0
1919	470	0.993911	0
1921	470	0.993911	0
1923	470	0.993911	0
1924	470	0.993911	0
1925	470	0.993911	0
1927	470	0.993911	0
1929	470	0.993911	0
1932	470	0.993911	0
1936	470	0.993911	0
1940	470	0.993911	0
1942	470	0.993911	0
1945	470	0.993911	0
1946	470	0.993911	0
1947	470	0.993911	0
1948	470	0.993911	0
1950	470	0.993911	0
1951	470	0.993911	0
1953	470	0.993911	0
1955	470	0.993911	0
1956	470	0.993911	0
1960	470	0.993911	0
1962	470	0.993911	0
1964	470	0.993911	0
1967	470	0.993911	0
1968	470	0.993911	0
1970	470	0.993911	0
1973	470	0.993911	0
1977	470	0.993911	0
1978	470	0.993911	0
1983	470	0.993911	0
1985	470	0.993911	0
1988	470	0.993911	0
1991	470	0.993911	0
1995	470	0.993911	0
1997	470	0.993911	0
2000	470	0.993911	0
2001	470	0.993911	0
2002	470	0.993911	0
2004	470	0.993911	0
2007	470	0.993911	0
2010	470	0.993911	0
2013	470	0.993911	0
2014	470	0.993911	0
2015	470	0.993911	0
2016	470	0.993911	0
2017	470	0.993911	0
2018	470	0.993911	0
2020	470	0.993911	0
2023	470	0.993911	0
2026	470	0.993911	0
2027	470	0.993911	0
2029	470	0.993911	0
2031	470	0.993911	0
2032	470	0.993911	0
2033	470	0.993911	0
2037	470	0.993911	0
2040	470	0.993911	0
2041	470	0.993911	0
2046	470	0.993911	0
2049	470	0.993911	0
2050	470	0.993911	0
2052	470	0.993911	0
2055	470	0.993911	0
2065	470	0.993911	0
2069	470	0.993911	0
2070	470	0.993911	0
2071	470	0.993911	0
2073	470	0.993911	0
2078	470	0.993911	0
2079	470	0.993911	0
2083	470	0.993911	0
2088	470	0.993911	0
2091	470	0.993911	0
2092	470	0.993911	0
2094	470	0.993911	0
2095	470	0.993911	0
2097	470	0.993911	0
2098	470	0.993911	0
2103	470	0.993911	0
2105	470	0.993911	0
2107	470	0.993911	0
2108	470	0.993911	0
2110	470	0.993911	0
2112	470	0.993911	0
2113	470	0.993911	0
2114	470	0.993911	0
2116	470	0.993911	0
2121	470	0.993911	0
2124	470	0.993911	0
309	470	0.99391	0
1526	470	0.99391	0
1047	470	0.993908	0
1537	470	0.993893	0
1791	470	0.993893	0
1530	470	0.993884	0
749	470	0.993875	0
1060	470	0.993874	0
1311	470	0.993874	0
816	470	0.993871	0
1208	470	0.99387	0
1529	470	0.993867	0
1262	470	0.993866	0
442	470	0.993864	0
1431	470	0.99386	0
1611	470	0.99386	0
1480	470	0.993851	0
1690	470	0.993847	0
1356	470	0.993843	0
917	470	0.993842	0
1789	470	0.993836	0
929	470	0.993829	1
818	507	0.993824	0
172	470	0.993812	0
649	470	0.993805	0
696	470	0.993805	0
1514	470	0.993805	0
1618	470	0.993804	0
119	491	0.993799	0
1545	470	0.993799	0
1066	470	0.993792	0
1256	470	0.993792	0
1387	470	0.993792	0
1571	470	0.993792	0
1375	470	0.993791	0
1477	470	0.993791	0
1098	470	0.99379	0
1620	470	0.99379	0
1363	470	0.993789	0
800	470	0.993786	1
1062	470	0.993784	0
849	470	0.993783	0
1204	470	0.993782	0
1490	470	0.993782	0
1818	470	0.993782	0
214	507	0.993781	0
1813	470	0.993779	0
631	470	0.993772	0
614	470	0.99377	0
2102	470	0.993767	0
413	491	0.993766	0
1388	470	0.993763	0
569	470	0.993752	0
70	470	0.99375	0
272	470	0.99375	0
522	467	0.993744	0
676	470	0.993742	0
713	470	0.993741	0
1127	470	0.993741	0
1527	470	0.993741	0
1310	470	0.993737	0
1220	470	0.993736	0
566	470	0.993735	0
479	470	0.993723	0
711	470	0.993717	0
1317	470	0.993715	0
398	491	0.993707	0
811	470	0.993707	0
39	464	0.993706	1
1386	470	0.993706	0
1528	470	0.993706	0
1908	470	0.993706	0
247	470	0.993695	0
1191	470	0.993694	0
1280	470	0.993694	0
1409	470	0.993693	0
709	485	0.993691	1
169	494	0.993689	1
390	470	0.993688	0
1898	470	0.993683	0
1974	470	0.993682	0
1535	470	0.993681	0
1694	470	0.993679	0
463	470	0.993673	0
755	470	0.99367	0
860	470	0.993669	0
950	470	0.993645	0
876	470	0.993643	0
1031	470	0.993642	0
891	470	0.993628	0
419	470	0.993623	0
1332	470	0.993621	0
1408	470	0.993613	0
44	544	0.993611	0
1825	470	0.993611	0
779	503	0.99361	1
283	477	0.993605	1
153	499	0.9936	0
1267	470	0.993588	0
1429	470	0.993588	0
1773	470	0.993584	0
1486	470	0.993579	0
1393	470	0.993573	0
892	470	0.993568	0
444	480	0.993566	1
416	470	0.993564	0
459	470	0.993562	0
127	507	0.993555	0
706	470	0.993554	0
2129	470	0.993553	0
166	507	0.993549	0
450	470	0.993549	0
173	470	0.993546	0
829	470	0.993538	0
6	494	0.993537	0
62	523	0.99353	1
495	455	0.993526	1
641	470	0.993503	0
642	507	0.993501	0
84	470	0.993497	0
675	470	0.993485	0
101	451	0.993482	0
527	470	0.993481	0
1114	470	0.993479	0
1686	470	0.993478	0
595	470	0.993473	1
986	470	0.99346	0
1503	470	0.993444	0
1026	470	0.99343	0
1679	470	0.99343	0
146	494	0.993427	1
178	474	0.993422	1
731	470	0.993422	0
1286	470	0.993419	0
520	470	0.993413	0
552	470	0.993407	0
868	470	0.993403	0
497	470	0.993395	0
857	507	0.993386	0
290	520	0.993372	1
690	457	0.993363	1
1121	470	0.993358	0
1134	470	0.99334	0
314	470	0.993333	0
756	507	0.993322	0
445	491	0.993315	0
599	470	0.993296	0
502	491	0.993292	0
702	470	0.99329	0
620	450	0.993289	1
86	507	0.993287	0
679	499	0.993267	1
812	470	0.993263	0
310	463	0.993262	1
76	516	0.993252	0
1329	470	0.993249	0
1583	470	0.993249	0
570	514	0.99324	1
1054	470	0.993237	0
85	517	0.993229	1
427	499	0.993226	1
565	470	0.993223	0
200	473	0.993217	1
14	494	0.993208	0
183	523	0.993206	1
1400	470	0.993203	0
420	455	0.993199	1
39	492	0.993184	0
387	470	0.993175	0
768	470	0.993166	0
1002	470	0.993158	0
265	474	0.993143	1
434	470	0.993133	0
375	457	0.993123	1
294	457	0.993116	1
989	507	0.993116	0
66	470	0.993106	0
200	507	0.99309	0
366	470	0.993075	0
498	507	0.993075	0
115	460	0.993073	1
495	480	0.99305	1
259	491	0.993036	0
412	470	0.993035	0
130	470	0.993034	0
30	503	0.993018	0
704	499	0.993002	1
132	470	0.992982	0
987	470	0.992981	0
102	460	0.992979	1
50	474	0.992971	1
41	507	0.992967	0
549	497	0.992949	1
286	470	0.992913	0
170	529	0.992912	1
67	477	0.992911	0
693	470	0.992908	0
300	507	0.992874	0
229	491	0.992866	0
236	491	0.992866	0
318	491	0.992866	0
21	491	0.99285	0
358	451	0.992845	0
328	507	0.992836	1
365	462	0.992834	0
184	470	0.992822	0
609	470	0.992815	0
557	470	0.992812	0
359	491	0.992809	0
152	511	0.992803	0
283	470	0.992798	0
343	524	0.99279	1
290	470	0.992784	0
225	499	0.992766	1
901	470	0.992766	0
81	514	0.992758	1
560	470	0.992743	0
904	480	0.992708	1
788	470	0.992688	0
141	455	0.992678	1
453	462	0.992678	0
542	507	0.992677	0
37	490	0.992671	1
809	470	0.992666	0
451	507	0.992658	0
117	460	0.992654	1
155	470	0.99265	0
704	470	0.992648	0
1534	470	0.992566	0
1589	470	0.992566	0
604	470	0.99255	0
509	507	0.99254	0
1198	470	0.992534	0
1106	470	0.992519	0
282	507	0.992518	0
793	470	0.992514	0
119	470	0.99251	0
481	470	0.992479	0
570	605	0.992463	1
2	467	0.992453	0
65	490	0.992437	1
235	470	0.992436	0
199	507	0.992415	0
19	491	0.992394	0
259	494	0.992393	1
739	507	0.992387	0
13	499	0.992385	0
110	470	0.992371	0
227	470	0.992359	0
640	470	0.992352	0
408	491	0.992332	0
1253	470	0.992325	0
1046	470	0.992322	0
321	451	0.992321	1
239	475	0.992319	1
316	470	0.992308	0
174	491	0.992307	0
237	448	0.992307	1
439	470	0.992297	0
174	492	0.992296	0
612	470	0.992292	0
237	491	0.99229	0
636	470	0.992279	0
603	499	0.992276	1
626	470	0.99227	0
252	514	0.992263	1
222	507	0.992261	0
43	511	0.992257	1
94	517	0.992253	0
83	537	0.992239	1
655	507	0.992232	0
1229	470	0.99222	0
697	473	0.992219	1
111	491	0.992192	1
140	507	0.992192	0
666	463	0.992192	1
44	507	0.992187	0
131	507	0.99218	0
865	507	0.992163	0
62	524	0.992151	1
791	507	0.992145	0
201	538	0.992134	1
422	462	0.992134	0
1575	507	0.992131	0
316	491	0.992129	0
455	499	0.992127	0
517	538	0.992126	1
89	491	0.992108	0
252	492	0.992084	1
235	485	0.992076	1
420	507	0.992064	0
484	462	0.992063	0
94	511	0.992045	0
938	507	0.992039	0
382	494	0.992038	1
1228	470	0.992028	0
774	507	0.992014	0
826	507	0.992014	0
835	470	0.992014	0
426	544	0.991999	1
85	511	0.991996	0
265	491	0.991986	0
944	507	0.991944	0
648	462	0.991916	0
1000	507	0.991907	0
1043	507	0.991907	0
1194	507	0.991907	0
1475	507	0.991907	0
1891	507	0.991907	0
130	491	0.991894	0
561	470	0.991894	0
818	463	0.991874	1
735	507	0.991826	0
697	507	0.991816	0
684	507	0.991809	0
740	507	0.991797	0
136	499	0.991788	1
99	497	0.991787	0
16	491	0.991769	1
802	507	0.991743	0
1406	507	0.991735	0
174	507	0.991733	0
540	462	0.991731	0
503	507	0.991711	0
721	499	0.99171	1
586	491	0.991703	1
48	462	0.991676	0
195	470	0.991668	0
221	497	0.991664	1
751	470	0.991659	0
195	491	0.991656	0
951	480	0.991639	0
448	470	0.991637	0
83	460	0.991628	0
125	769	0.991628	1
162	470	0.991614	0
709	470	0.99161	0
402	491	0.991604	0
909	499	0.991598	1
745	507	0.991578	0
378	507	0.991577	0
581	462	0.991559	1
16	511	0.991544	0
211	455	0.991533	1
632	507	0.991513	0
62	680	0.9915	1
1018	507	0.9915	0
1547	507	0.9915	0
18	463	0.99149	1
594	496	0.991487	1
298	491	0.991476	0
656	470	0.99146	0
32	503	0.991459	0
388	470	0.991456	0
875	507	0.991455	0
37	494	0.99145	0
232	470	0.991443	0
369	470	0.991437	0
890	507	0.991424	0
231	462	0.991412	0
931	503	0.991407	1
211	491	0.99139	1
1517	507	0.991367	0
1926	507	0.991367	0
1987	507	0.991367	0
2082	507	0.991367	0
47	494	0.991366	0
772	507	0.991363	1
295	491	0.991348	0
365	472	0.991305	0
645	470	0.99129	0
995	507	0.991284	0
404	499	0.991278	0
184	491	0.991271	1
430	499	0.991269	0
113	474	0.991255	1
68	505	0.99124	1
466	470	0.991234	0
942	507	0.991224	0
824	507	0.991223	0
124	507	0.991219	0
152	457	0.991209	1
833	507	0.991198	0
610	470	0.991195	0
418	457	0.99119	1
411	507	0.991178	0
177	470	0.991177	0
168	507	0.991161	0
74	451	0.991157	1
688	507	0.991148	0
123	455	0.991113	1
163	517	0.99111	0
335	488	0.991104	0
574	507	0.991097	0
1809	507	0.991049	0
218	470	0.991042	0
972	480	0.991033	0
1299	499	0.991025	0
67	470	0.991017	0
1721	507	0.991006	0
16	505	0.990992	1
727	470	0.990978	0
249	462	0.990977	0
865	462	0.990972	0
502	470	0.990967	0
1336	507	0.990952	0
62	449	0.99095	1
882	507	0.990942	0
116	590	0.990918	1
347	491	0.990918	0
169	507	0.990908	0
375	507	0.990904	0
232	499	0.990894	0
775	507	0.99087	0
951	499	0.990863	1
930	507	0.990854	0
462	507	0.990846	0
50	492	0.990842	1
1053	507	0.990839	0
727	491	0.990834	0
161	470	0.990822	0
93	497	0.990815	1
1021	507	0.990774	0
354	491	0.990748	0
736	480	0.990747	0
521	480	0.990686	0
233	491	0.990665	0
1570	507	0.99066	0
618	507	0.990655	0
550	470	0.990648	0
326	507	0.990641	0
700	507	0.99064	0
131	485	0.990635	0
624	507	0.990618	0
101	460	0.990611	1
81	625	0.990604	1
365	507	0.990574	0
531	499	0.990566	1
320	470	0.990562	0
894	507	0.990537	0
37	488	0.990528	0
840	507	0.990524	0
923	507	0.990501	0
771	507	0.990471	0
907	507	0.99047	0
85	505	0.990462	0
786	507	0.990461	0
782	463	0.990458	1
317	491	0.990454	0
864	507	0.990453	0
392	455	0.990441	1
686	462	0.990434	1
287	499	0.990432	0
226	492	0.990407	0
417	499	0.99037	0
398	470	0.990334	0
14	490	0.990332	1
500	470	0.990327	0
629	507	0.99032	0
166	467	0.990316	0
564	563	0.990304	1
848	499	0.990298	0
548	507	0.99029	0
775	499	0.99028	1
239	462	0.990274	0
1148	507	0.990274	0
117	455	0.990253	0
576	507	0.990239	0
275	462	0.990238	0
852	507	0.990236	0
94	491	0.990219	0
1016	507	0.990219	0
1377	507	0.990219	0
1385	507	0.990219	0
1391	507	0.990219	0
1487	507	0.990219	0
1500	507	0.990219	0
1872	507	0.990219	0
2061	507	0.990219	0
2084	507	0.990219	0
212	491	0.990191	0
330	491	0.990191	0
164	499	0.990188	0
288	507	0.990167	1
564	451	0.990155	1
74	499	0.990153	1
678	470	0.990147	0
665	470	0.99013	0
851	507	0.990123	0
76	580	0.990122	1
605	507	0.990114	0
15	460	0.990105	0
827	480	0.990105	0
940	480	0.990087	0
34	467	0.990086	0
474	491	0.990066	0
53	491	0.990065	0
1134	491	0.990065	0
458	480	0.990059	0
466	499	0.990054	0
27	460	0.990049	0
602	470	0.990043	0
320	499	0.99004	0
571	470	0.990035	0
1358	507	0.990032	0
1442	507	0.990032	0
1474	507	0.990032	0
1653	507	0.990032	0
1726	507	0.990032	0
1746	507	0.990032	0
1770	507	0.990032	0
1886	507	0.990032	0
1893	507	0.990032	0
1922	507	0.990032	0
1937	507	0.990032	0
1957	507	0.990032	0
2006	507	0.990032	0
2042	507	0.990032	0
2120	507	0.990032	0
962	507	0.990025	1
605	524	0.990015	1
571	491	0.989993	0
971	507	0.989982	0
923	499	0.989964	0
630	507	0.989959	0
94	505	0.98995	0
351	460	0.989936	0
312	480	0.989919	1
346	538	0.989916	1
62	491	0.989907	0
7	535	0.989878	1
544	491	0.989876	0
382	470	0.989865	0
1236	507	0.989858	0
333	460	0.989857	0
490	457	0.989842	1
531	507	0.989842	0
1199	499	0.989838	0
881	480	0.98983	0
976	507	0.98983	0
867	451	0.989825	1
565	491	0.989824	1
473	455	0.989821	0
347	474	0.989815	1
434	491	0.989813	0
1345	507	0.989807	0
898	507	0.989794	0
79	491	0.98979	0
570	467	0.989786	0
60	507	0.989771	0
781	507	0.98977	0
920	507	0.989769	0
953	480	0.989745	0
278	507	0.989737	0
1700	507	0.989732	0
809	491	0.989718	0
64	507	0.989709	0
607	507	0.989697	0
3	462	0.989694	0
979	480	0.98969	0
909	507	0.989688	0
67	463	0.989684	0
14	524	0.989682	1
431	507	0.989676	0
1459	507	0.989647	0
577	507	0.989606	0
553	462	0.989602	0
8	492	0.989598	0
564	491	0.989597	0
14	488	0.989588	0
387	491	0.989578	0
893	507	0.989576	0
72	488	0.989572	1
1011	507	0.989572	0
584	507	0.989567	0
648	480	0.989567	0
790	507	0.989542	0
230	461	0.989533	1
376	462	0.989528	0
936	507	0.989517	0
16	517	0.98951	0
1389	507	0.989506	0
750	507	0.989487	0
764	499	0.989471	0
544	470	0.989457	0
296	507	0.989447	0
647	507	0.989439	0
964	507	0.989439	0
974	507	0.989437	0
1156	507	0.989434	0
271	460	0.989417	0
976	499	0.98941	0
284	507	0.9894	0
506	507	0.989377	0
563	507	0.989373	0
112	499	0.98937	0
814	507	0.989369	0
435	507	0.989364	0
695	507	0.989347	0
915	507	0.989347	0
1187	507	0.989347	0
1531	507	0.989347	0
1975	507	0.989347	0
1367	507	0.989344	0
99	460	0.989325	0
852	462	0.989321	0
406	457	0.989316	1
321	769	0.989314	1
595	491	0.989292	0
109	491	0.989286	0
103	455	0.989278	0
1331	507	0.989278	0
208	470	0.98926	0
1069	507	0.989258	0
931	499	0.989252	0
1039	499	0.989227	0
1020	507	0.98922	0
417	507	0.989215	0
659	480	0.989213	0
234	448	0.989212	1
407	462	0.989212	0
105	470	0.989211	0
1786	507	0.989208	0
707	499	0.989207	0
267	491	0.989193	0
42	544	0.989187	0
300	474	0.989181	1
403	470	0.989179	0
188	514	0.989165	1
673	480	0.989149	0
748	480	0.989149	0
845	480	0.989149	0
905	480	0.989149	0
925	480	0.989149	0
939	480	0.989149	0
955	480	0.989149	0
965	480	0.989149	0
1286	491	0.98914	0
315	470	0.989138	0
211	507	0.989097	0
276	467	0.989093	0
757	507	0.989088	0
593	507	0.989066	0
1011	462	0.98906	0
223	507	0.989057	0
1243	507	0.989053	0
281	470	0.989033	0
642	499	0.989033	0
248	507	0.989031	0
420	450	0.989013	1
1153	507	0.98901	0
98	480	0.98899	0
879	507	0.988968	0
192	568	0.988966	1
188	577	0.988964	1
1357	507	0.988961	0
388	494	0.988955	1
815	507	0.988955	0
1222	462	0.988955	0
999	507	0.98894	0
62	650	0.988916	1
244	462	0.988905	0
341	462	0.988905	0
456	462	0.988905	0
163	486	0.988902	0
593	462	0.988899	0
383	491	0.988898	0
364	507	0.988888	0
268	455	0.988868	0
1044	507	0.988865	0
1063	507	0.988865	0
1175	507	0.988865	0
1254	507	0.988865	0
1614	507	0.988865	0
1719	507	0.988865	0
1840	507	0.988865	0
1877	507	0.988865	0
1939	507	0.988865	0
2011	507	0.988865	0
2056	507	0.988865	0
2106	507	0.988865	0
129	507	0.988858	0
65	488	0.988849	0
34	485	0.98884	0
158	460	0.988838	0
138	480	0.988834	0
758	507	0.988827	0
516	507	0.988825	0
1851	507	0.988822	0
480	507	0.988821	0
779	455	0.988803	0
465	491	0.988782	0
152	517	0.98878	0
813	507	0.98878	0
135	496	0.988777	1
473	465	0.988771	1
302	507	0.988767	0
568	455	0.988762	1
962	499	0.98876	0
137	549	0.988755	1
2133	507	0.988751	0
2140	507	0.988751	0
1044	462	0.98875	0
1063	462	0.98875	0
1175	462	0.98875	0
1254	462	0.98875	0
1614	462	0.98875	0
1719	462	0.98875	0
1840	462	0.98875	0
1877	462	0.98875	0
1939	462	0.98875	0
2011	462	0.98875	0
2056	462	0.98875	0
2106	462	0.98875	0
200	523	0.988746	1
1786	462	0.988734	0
1252	499	0.988727	0
187	499	0.988725	0
1096	507	0.988721	0
1252	507	0.98872	0
279	499	0.988718	0
714	507	0.988717	0
432	507	0.988713	0
163	568	0.988698	1
590	491	0.988697	0
107	460	0.988691	1
597	507	0.98867	0
1585	507	0.988662	0
1243	462	0.988661	0
723	507	0.988655	0
895	507	0.988653	0
1828	507	0.988633	0
1214	507	0.988625	0
355	499	0.988614	0
534	507	0.988612	0
124	463	0.988603	1
526	480	0.988601	0
131	516	0.988596	1
217	451	0.988587	1
1248	507	0.988572	0
2138	507	0.988566	0
11	470	0.988562	0
246	480	0.988557	0
959	507	0.988555	0
29	480	0.988554	0
1404	507	0.988539	0
1553	507	0.988539	0
1765	507	0.988539	0
85	491	0.988534	0
133	507	0.988533	0
182	507	0.988533	0
393	507	0.988533	0
79	464	0.988525	0
117	526	0.988519	1
1116	507	0.988519	0
866	507	0.988515	0
549	491	0.988511	0
710	507	0.988501	0
800	491	0.988501	0
234	491	0.988497	0
374	499	0.988484	0
887	507	0.988483	0
106	491	0.988482	0
730	507	0.988479	0
766	480	0.98846	0
491	470	0.988458	0
530	464	0.988447	1
1652	507	0.988436	0
1642	499	0.988425	0
183	507	0.988423	0
245	507	0.98842	0
1067	507	0.98841	0
1415	507	0.98841	0
1754	507	0.98841	0
1831	507	0.98841	0
1989	507	0.98841	0
2005	507	0.98841	0
2021	507	0.98841	0
870	507	0.988409	0
880	507	0.988409	0
152	491	0.988399	0
267	470	0.988395	0
350	470	0.988395	0
992	499	0.988387	0
1215	507	0.988377	0
1225	507	0.988365	0
372	451	0.98833	1
520	491	0.98832	0
1733	507	0.988296	0
2064	507	0.988296	0
150	462	0.988282	0
2035	507	0.988276	0
2111	507	0.988276	0
1352	507	0.988275	0
190	467	0.988272	0
1010	507	0.988272	0
1023	507	0.988272	0
1068	507	0.988272	0
1132	507	0.988272	0
1179	507	0.988272	0
1300	507	0.988272	0
1372	507	0.988272	0
1373	507	0.988272	0
1453	507	0.988272	0
1538	507	0.988272	0
1745	507	0.988272	0
1852	507	0.988272	0
1863	507	0.988272	0
1907	507	0.988272	0
1972	507	0.988272	0
1980	507	0.988272	0
2009	507	0.988272	0
2024	507	0.988272	0
2036	507	0.988272	0
2077	507	0.988272	0
2093	507	0.988272	0
2104	507	0.988272	0
395	488	0.988266	1
992	507	0.988266	0
147	491	0.988261	0
1867	507	0.988256	0
773	507	0.988246	0
362	462	0.988241	1
1476	507	0.98823	0
1233	507	0.988229	0
2085	507	0.988229	0
14	474	0.988214	1
598	462	0.98821	0
323	470	0.988204	0
1228	491	0.988199	0
634	491	0.988195	0
92	455	0.988194	0
83	451	0.988181	1
48	558	0.988176	1
1336	462	0.988175	0
613	462	0.98817	0
2134	507	0.988168	0
2128	507	0.988164	0
1006	507	0.988154	0
1301	507	0.988154	0
1306	507	0.988154	0
1909	507	0.988154	0
1990	507	0.988154	0
1992	507	0.988154	0
564	470	0.988153	0
1158	507	0.988145	0
1700	462	0.988138	0
543	507	0.988121	0
848	507	0.98812	0
1581	507	0.98811	0
1938	507	0.98811	0
1359	507	0.988098	0
1931	507	0.988098	0
250	470	0.988093	0
1508	507	0.988092	0
1736	507	0.988092	0
47	590	0.988078	1
83	569	0.988075	1
819	507	0.988073	0
821	507	0.988073	0
666	491	0.988064	0
708	507	0.988062	0
93	492	0.988055	0
170	549	0.98802	0
585	507	0.988005	0
663	507	0.987996	0
412	491	0.987992	0
836	507	0.987974	0
669	507	0.987973	0
677	507	0.987968	0
810	507	0.987968	0
681	507	0.987963	0
703	480	0.987961	0
973	480	0.987961	0
168	462	0.987955	0
131	523	0.987954	1
570	462	0.987951	0
417	455	0.987943	0
1575	462	0.987943	0
294	507	0.98793	0
414	507	0.98793	0
730	462	0.987928	0
1200	507	0.987927	0
1624	507	0.987916	0
674	507	0.987907	0
1646	507	0.987902	0
43	505	0.987897	1
523	462	0.987897	0
1900	507	0.987896	0
355	507	0.987886	0
594	486	0.987884	1
205	499	0.987881	1
375	460	0.987872	0
405	491	0.987867	0
934	507	0.987866	0
943	507	0.987866	0
464	569	0.987862	1
963	507	0.987862	0
2066	507	0.987861	0
792	480	0.98785	0
1030	507	0.98784	0
1108	507	0.987837	0
1126	507	0.987837	0
1182	507	0.987837	0
637	507	0.987835	0
136	507	0.987834	0
31	499	0.987833	0
640	491	0.987832	0
1449	470	0.987831	0
1070	507	0.987818	0
900	507	0.987814	0
276	485	0.987793	0
1178	507	0.987788	0
1601	507	0.987788	0
665	491	0.987786	0
43	470	0.987781	0
183	460	0.987773	0
1904	507	0.98777	0
153	480	0.987761	0
1040	507	0.987758	0
199	544	0.987751	1
93	464	0.987746	0
392	482	0.987741	1
699	499	0.987736	0
260	507	0.987721	0
1606	507	0.987721	0
1516	507	0.98772	0
1645	507	0.98772	0
1785	507	0.98772	0
1832	507	0.98772	0
519	507	0.987714	0
1152	507	0.987708	0
476	507	0.987706	0
638	507	0.987689	0
175	507	0.987666	0
263	480	0.987655	0
1835	507	0.987651	0
644	480	0.98765	0
605	477	0.987649	1
1712	507	0.987645	0
654	507	0.987642	0
497	491	0.987633	0
530	499	0.987631	1
842	507	0.987631	0
455	470	0.987629	0
508	491	0.987626	0
294	450	0.987623	0
470	507	0.987607	0
4	480	0.987606	0
587	499	0.987601	0
58	507	0.987597	0
504	507	0.987592	0
164	491	0.987591	0
1458	507	0.987583	0
363	499	0.98757	0
784	507	0.987569	0
7	568	0.987564	1
17	507	0.987563	0
147	463	0.987544	1
1166	507	0.987544	0
993	507	0.98754	0
2067	507	0.987513	0
469	507	0.987499	0
1364	507	0.987494	0
1655	507	0.987494	0
796	480	0.987488	0
184	499	0.987483	0
1965	507	0.987482	0
1941	507	0.98748	0
1963	507	0.98748	0
2087	507	0.98748	0
2089	507	0.98748	0
1021	499	0.987477	0
1048	507	0.987476	0
1551	507	0.987476	0
281	491	0.987473	0
1720	507	0.987473	0
480	462	0.987468	0
459	491	0.987465	0
1395	507	0.987459	0
1046	491	0.987456	0
533	507	0.987454	0
936	491	0.987452	1
1045	507	0.987448	0
1378	507	0.987448	0
1449	499	0.987447	0
351	507	0.987439	0
927	507	0.987423	0
477	507	0.987421	0
481	491	0.987415	0
1170	499	0.987404	0
1817	499	0.987404	0
424	507	0.9874	0
1512	507	0.9874	0
1677	507	0.987395	0
1566	507	0.987392	0
779	499	0.987382	0
804	507	0.987379	0
968	507	0.987375	0
635	507	0.987367	0
422	507	0.987358	0
1159	507	0.987358	0
1627	507	0.987356	0
2109	507	0.987356	0
887	499	0.987355	0
159	507	0.98735	0
399	507	0.98735	0
1119	507	0.987347	0
1355	507	0.987347	0
1871	507	0.987347	0
2038	507	0.987347	0
2058	507	0.987347	0
320	538	0.987338	1
592	507	0.987337	0
230	456	0.987334	0
33	507	0.987324	0
719	544	0.987324	1
1446	507	0.987323	0
1319	507	0.987317	0
2022	507	0.987317	0
912	507	0.987306	0
1685	507	0.987304	0
1227	507	0.987299	0
539	507	0.987296	0
1339	507	0.987295	0
697	499	0.987293	0
92	467	0.987285	0
1565	507	0.987283	0
170	470	0.98728	0
1071	507	0.987278	0
301	462	0.987273	0
77	491	0.987272	0
991	507	0.987268	0
1001	507	0.987264	0
1702	507	0.987264	0
1819	507	0.987264	0
1913	507	0.987264	0
457	507	0.987259	0
1952	507	0.987257	0
759	507	0.987255	0
1539	507	0.987251	0
1562	507	0.987241	0
782	507	0.987238	0
663	462	0.987237	0
983	491	0.987221	0
1294	499	0.987215	0
612	491	0.987212	0
1518	507	0.98721	0
291	491	0.987207	0
1054	491	0.987206	0
1008	507	0.987203	0
1265	507	0.987203	0
1550	507	0.987203	0
1633	507	0.987203	0
1748	507	0.987203	0
1841	507	0.987203	0
1857	507	0.987203	0
2076	507	0.987203	0
928	507	0.987202	0
863	507	0.9872	0
1584	507	0.987198	0
653	507	0.987195	0
2136	507	0.987191	0
1449	491	0.98719	0
840	462	0.987187	0
1318	507	0.987186	0
2039	507	0.987169	0
1320	499	0.987165	0
998	499	0.987151	0
423	507	0.98715	0
1123	507	0.987141	0
1207	507	0.98714	0
1693	507	0.98714	0
605	463	0.987138	0
367	507	0.987136	0
1057	507	0.987118	0
1741	507	0.987118	0
1928	507	0.987118	0
87	507	0.987117	0
2047	507	0.987112	0
932	507	0.987106	0
985	507	0.9871	0
1949	491	0.987093	0
140	488	0.987086	1
1758	499	0.987085	0
43	499	0.987084	0
2072	507	0.987081	0
1129	507	0.987079	0
1360	507	0.987079	0
1505	507	0.987079	0
1703	507	0.987079	0
1718	507	0.987079	0
1823	507	0.987079	0
2115	507	0.987079	0
2117	507	0.987079	0
247	499	0.987077	0
898	499	0.987075	0
864	499	0.987073	0
192	460	0.987072	0
427	507	0.987065	0
170	491	0.987057	0
1465	507	0.987054	0
1750	507	0.987054	0
578	450	0.987053	0
1234	507	0.987053	0
771	470	0.987052	1
[truncated: 358,962 more rows]
