# Supplementary material for: DDIT: An Online Predictor for Multiple Clinical Phenotypic Drug-Disease Associations
Source: Front Pharmacol. 2022 Jan 19;12:772026. doi: 10.3389/fphar.2021.772026 (PMC8809407; doi:10.3389/fphar.2021.772026)
Supplement: Supplementary file 1 [file DataSheet1.ZIP › supplementary/Supp. Data S6.contraindication.csv]

drug_id	disease_id	prediction_score	status
5	703	1	1
8	703	1	1
9	607	1	1
11	703	1	1
24	703	1	1
26	703	1	1
39	703	1	1
43	703	1	1
49	703	1	1
51	703	1	1
54	703	1	1
59	703	1	1
66	703	1	1
67	703	1	1
70	703	1	1
71	703	1	1
77	703	1	1
84	703	1	1
89	703	1	1
93	703	1	1
96	607	1	1
100	607	1	1
105	703	1	1
106	703	1	1
109	703	1	1
110	703	1	1
114	703	1	1
118	607	1	1
119	703	1	1
130	703	1	1
132	703	1	1
134	703	1	1
135	703	1	1
137	703	1	1
139	703	1	1
145	607	1	1
146	607	1	1
147	703	1	1
149	703	1	1
154	703	1	1
155	703	1	1
157	703	1	1
160	607	1	1
161	703	1	1
162	703	1	1
169	607	1	1
170	703	1	1
171	607	1	1
172	703	1	1
173	703	1	1
177	703	1	1
180	703	1	1
184	703	1	1
185	703	1	1
186	703	1	1
194	607	1	1
195	703	1	1
208	703	1	1
218	703	1	1
226	703	1	1
227	703	1	1
232	703	1	1
233	607	1	1
234	607	1	1
235	703	1	1
237	703	1	1
238	703	1	1
247	703	1	1
250	703	1	1
252	607	1	1
254	607	1	1
255	703	1	1
256	703	1	1
262	703	1	1
267	703	1	1
272	703	1	1
281	703	1	1
283	703	1	1
285	607	1	1
286	703	1	1
290	703	1	1
291	474	1	1
291	607	1	1
292	703	1	1
295	607	1	1
297	607	1	1
299	703	1	1
307	607	1	1
309	703	1	1
311	703	1	1
314	703	1	1
316	703	1	1
320	703	1	1
323	703	1	1
328	607	1	1
331	703	1	1
335	490	1	1
338	703	1	1
344	607	1	1
345	703	1	1
350	703	1	1
352	703	1	1
353	607	1	1
354	607	1	1
366	703	1	1
368	703	1	1
369	703	1	1
371	703	1	1
373	607	1	1
374	703	1	1
382	703	1	1
383	703	1	1
387	703	1	1
388	703	1	1
390	703	1	1
398	703	1	1
400	607	1	1
402	703	1	1
403	703	1	1
412	703	1	1
413	703	1	1
416	703	1	1
419	703	1	1
430	607	1	1
434	703	1	1
437	607	1	1
439	703	1	1
442	703	1	1
443	703	1	1
448	703	1	1
450	703	1	1
455	703	1	1
459	703	1	1
461	703	1	1
463	703	1	1
466	703	1	1
474	703	1	1
479	703	1	1
481	703	1	1
483	703	1	1
488	703	1	1
491	703	1	1
492	607	1	1
494	607	1	1
497	703	1	1
499	607	1	1
500	703	1	1
502	703	1	1
507	703	1	1
508	703	1	1
518	703	1	1
520	703	1	1
527	703	1	1
536	703	1	1
538	703	1	1
544	703	1	1
546	703	1	1
550	703	1	1
552	703	1	1
555	703	1	1
556	703	1	1
557	703	1	1
558	703	1	1
560	703	1	1
561	703	1	1
565	703	1	1
566	703	1	1
569	703	1	1
571	703	1	1
581	607	1	1
586	703	1	1
587	703	1	1
590	703	1	1
595	703	1	1
599	703	1	1
600	703	1	1
602	703	1	1
604	703	1	1
609	703	1	1
610	703	1	1
612	703	1	1
614	703	1	1
621	607	1	1
626	703	1	1
631	703	1	1
634	703	1	1
636	703	1	1
640	703	1	1
641	703	1	1
645	703	1	1
649	703	1	1
651	607	1	1
656	703	1	1
675	703	1	1
676	703	1	1
678	703	1	1
680	703	1	1
685	703	1	1
686	703	1	1
687	703	1	1
693	703	1	1
696	703	1	1
701	703	1	1
702	703	1	1
704	703	1	1
706	703	1	1
709	703	1	1
711	703	1	1
713	703	1	1
715	703	1	1
721	703	1	1
722	607	1	1
727	703	1	1
731	703	1	1
733	703	1	1
749	703	1	1
751	703	1	1
752	703	1	1
755	703	1	1
763	607	1	1
768	703	1	1
788	703	1	1
789	703	1	1
793	703	1	1
800	703	1	1
801	703	1	1
809	703	1	1
811	703	1	1
812	703	1	1
816	703	1	1
828	703	1	1
829	703	1	1
831	607	1	1
835	703	1	1
849	703	1	1
856	703	1	1
860	703	1	1
868	703	1	1
876	703	1	1
877	703	1	1
886	607	1	1
891	703	1	1
892	703	1	1
901	703	1	1
906	703	1	1
910	703	1	1
917	703	1	1
929	703	1	1
935	703	1	1
945	703	1	1
947	607	1	1
949	607	1	1
950	703	1	1
952	703	1	1
956	703	1	1
975	607	1	1
978	607	1	1
983	703	1	1
986	703	1	1
987	703	1	1
996	703	1	1
997	703	1	1
998	703	1	1
1002	703	1	1
1005	703	1	1
1007	703	1	1
1009	703	1	1
1012	703	1	1
1013	703	1	1
1015	703	1	1
1017	703	1	1
1019	703	1	1
1022	703	1	1
1026	703	1	1
1031	703	1	1
1033	703	1	1
1034	703	1	1
1035	703	1	1
1036	703	1	1
1046	703	1	1
1047	703	1	1
1050	607	1	1
1051	703	1	1
1052	703	1	1
1054	703	1	1
1055	703	1	1
1056	703	1	1
1058	703	1	1
1060	703	1	1
1062	703	1	1
1064	607	1	1
1066	703	1	1
1072	703	1	1
1074	607	1	1
1076	703	1	1
1079	703	1	1
1081	703	1	1
1083	703	1	1
1084	703	1	1
1088	703	1	1
1090	703	1	1
1092	703	1	1
1093	703	1	1
1094	703	1	1
1095	703	1	1
1097	703	1	1
1098	703	1	1
1099	703	1	1
1100	703	1	1
1101	703	1	1
1102	703	1	1
1103	703	1	1
1104	607	1	1
1105	703	1	1
1106	703	1	1
1107	607	1	1
1109	703	1	1
1112	703	1	1
1114	703	1	1
1115	703	1	1
1117	703	1	1
1118	703	1	1
1120	607	1	1
1121	703	1	1
1122	703	1	1
1124	703	1	1
1125	703	1	1
1127	703	1	1
1133	703	1	1
1134	703	1	1
1137	703	1	1
1138	703	1	1
1139	703	1	1
1140	703	1	1
1141	703	1	1
1143	703	1	1
1144	607	1	1
1147	703	1	1
1149	703	1	1
1150	703	1	1
1154	607	1	1
1157	703	1	1
1160	703	1	1
1165	607	1	1
1169	703	1	1
1170	607	1	1
1171	703	1	1
1173	703	1	1
1176	703	1	1
1177	703	1	1
1181	703	1	1
1183	703	1	1
1184	703	1	1
1185	703	1	1
1186	607	1	1
1188	703	1	1
1189	703	1	1
1190	703	1	1
1191	703	1	1
1193	703	1	1
1196	607	1	1
1197	703	1	1
1198	703	1	1
1199	607	1	1
1201	703	1	1
1202	607	1	1
1203	703	1	1
1204	703	1	1
1205	703	1	1
1206	703	1	1
1208	703	1	1
1209	607	1	1
1210	703	1	1
1212	607	1	1
1216	703	1	1
1217	703	1	1
1219	703	1	1
1220	703	1	1
1221	607	1	1
1223	607	1	1
1224	703	1	1
1228	703	1	1
1229	703	1	1
1230	703	1	1
1235	607	1	1
1237	703	1	1
1239	703	1	1
1240	703	1	1
1242	703	1	1
1244	607	1	1
1246	703	1	1
1247	607	1	1
1249	703	1	1
1251	607	1	1
1253	703	1	1
1256	703	1	1
1257	703	1	1
1258	703	1	1
1260	703	1	1
1261	607	1	1
1262	703	1	1
1266	703	1	1
1267	703	1	1
1268	703	1	1
1269	703	1	1
1270	703	1	1
1271	703	1	1
1273	703	1	1
1274	703	1	1
1275	703	1	1
1277	607	1	1
1278	703	1	1
1279	703	1	1
1280	703	1	1
1282	703	1	1
1283	703	1	1
1285	703	1	1
1286	703	1	1
1287	703	1	1
1289	703	1	1
1290	703	1	1
1292	607	1	1
1294	703	1	1
1295	703	1	1
1296	703	1	1
1299	607	1	1
1303	703	1	1
1305	703	1	1
1307	703	1	1
1310	703	1	1
1311	703	1	1
1312	703	1	1
1316	607	1	1
1317	703	1	1
1324	703	1	1
1326	703	1	1
1327	703	1	1
1328	703	1	1
1329	703	1	1
1330	703	1	1
1332	703	1	1
1333	607	1	1
1334	703	1	1
1335	607	1	1
1337	703	1	1
1340	703	1	1
1341	703	1	1
1343	703	1	1
1344	607	1	1
1347	703	1	1
1348	703	1	1
1349	703	1	1
1350	703	1	1
1353	703	1	1
1354	703	1	1
1356	703	1	1
1361	703	1	1
1363	703	1	1
1365	703	1	1
1368	703	1	1
1369	607	1	1
1371	703	1	1
1375	703	1	1
1376	607	1	1
1379	703	1	1
1380	703	1	1
1381	703	1	1
1383	703	1	1
1386	703	1	1
1387	703	1	1
1388	703	1	1
1392	703	1	1
1393	703	1	1
1394	703	1	1
1396	703	1	1
1397	703	1	1
1398	607	1	1
1399	703	1	1
1400	703	1	1
1401	703	1	1
1402	703	1	1
1405	703	1	1
1408	703	1	1
1409	703	1	1
1410	703	1	1
1412	703	1	1
1413	703	1	1
1416	703	1	1
1417	607	1	1
1418	607	1	1
1420	703	1	1
1421	703	1	1
1422	703	1	1
1424	703	1	1
1425	703	1	1
1428	607	1	1
1429	703	1	1
1430	703	1	1
1431	703	1	1
1433	703	1	1
1434	703	1	1
1435	703	1	1
1436	703	1	1
1438	703	1	1
1440	703	1	1
1441	703	1	1
1443	703	1	1
1445	703	1	1
1447	703	1	1
1448	703	1	1
1449	703	1	1
1450	703	1	1
1451	703	1	1
1454	703	1	1
1455	703	1	1
1456	703	1	1
1460	703	1	1
1462	703	1	1
1464	607	1	1
1467	703	1	1
1468	703	1	1
1469	703	1	1
1470	703	1	1
1472	703	1	1
1477	703	1	1
1478	703	1	1
1479	607	1	1
1480	703	1	1
1481	703	1	1
1482	703	1	1
1485	703	1	1
1486	703	1	1
1488	703	1	1
1489	703	1	1
1490	703	1	1
1491	703	1	1
1492	607	1	1
1494	703	1	1
1495	703	1	1
1496	703	1	1
1497	703	1	1
1498	703	1	1
1499	703	1	1
1501	703	1	1
1502	703	1	1
1503	703	1	1
1504	703	1	1
1506	703	1	1
1507	703	1	1
1509	607	1	1
1513	703	1	1
1514	703	1	1
1515	703	1	1
1519	703	1	1
1521	607	1	1
1524	703	1	1
1525	703	1	1
1526	703	1	1
1527	703	1	1
1528	703	1	1
1529	703	1	1
1530	703	1	1
1532	703	1	1
1533	703	1	1
1534	703	1	1
1535	703	1	1
1537	703	1	1
1540	703	1	1
1545	703	1	1
1546	703	1	1
1548	703	1	1
1552	703	1	1
1554	703	1	1
1555	703	1	1
1556	703	1	1
1557	607	1	1
1558	607	1	1
1560	703	1	1
1563	703	1	1
1567	703	1	1
1569	703	1	1
1571	703	1	1
1574	703	1	1
1577	703	1	1
1578	703	1	1
1579	607	1	1
1580	703	1	1
1582	703	1	1
1583	703	1	1
1586	703	1	1
1587	703	1	1
1588	703	1	1
1589	703	1	1
1590	703	1	1
1591	607	1	1
1592	703	1	1
1593	607	1	1
1594	703	1	1
1595	703	1	1
1598	703	1	1
1599	703	1	1
1600	703	1	1
1604	703	1	1
1605	703	1	1
1607	703	1	1
1610	703	1	1
1611	703	1	1
1612	703	1	1
1613	703	1	1
1618	703	1	1
1619	703	1	1
1620	703	1	1
1621	607	1	1
1622	703	1	1
1623	703	1	1
1626	607	1	1
1630	703	1	1
1632	703	1	1
1635	703	1	1
1636	703	1	1
1637	703	1	1
1638	703	1	1
1639	703	1	1
1641	703	1	1
1642	703	1	1
1643	703	1	1
1647	703	1	1
1648	607	1	1
1651	703	1	1
1654	703	1	1
1661	607	1	1
1662	703	1	1
1663	703	1	1
1664	703	1	1
1665	703	1	1
1666	703	1	1
1668	703	1	1
1671	703	1	1
1673	703	1	1
1674	703	1	1
1678	703	1	1
1679	703	1	1
1680	703	1	1
1681	703	1	1
1682	703	1	1
1684	607	1	1
1686	703	1	1
1687	703	1	1
1688	703	1	1
1689	703	1	1
1690	703	1	1
1691	703	1	1
1692	703	1	1
1694	703	1	1
1695	703	1	1
1697	703	1	1
1701	703	1	1
1705	703	1	1
1706	703	1	1
1707	703	1	1
1708	703	1	1
1709	703	1	1
1714	703	1	1
1715	607	1	1
1716	703	1	1
1723	607	1	1
1724	703	1	1
1725	703	1	1
1727	703	1	1
1728	703	1	1
1729	703	1	1
1731	703	1	1
1732	703	1	1
1734	703	1	1
1737	703	1	1
1738	607	1	1
1739	703	1	1
1740	703	1	1
1742	703	1	1
1743	703	1	1
1747	703	1	1
1749	703	1	1
1752	607	1	1
1753	607	1	1
1756	703	1	1
1759	607	1	1
1761	607	1	1
1762	703	1	1
1763	703	1	1
1764	703	1	1
1766	703	1	1
1768	703	1	1
1769	703	1	1
1771	703	1	1
1772	703	1	1
1773	703	1	1
1776	703	1	1
1777	703	1	1
1778	607	1	1
1779	703	1	1
1780	703	1	1
1782	607	1	1
1783	703	1	1
1787	703	1	1
1789	703	1	1
1790	703	1	1
1791	703	1	1
1792	703	1	1
1793	703	1	1
1795	703	1	1
1796	703	1	1
1798	703	1	1
1799	703	1	1
1801	703	1	1
1803	607	1	1
1805	607	1	1
1806	703	1	1
1808	703	1	1
1810	607	1	1
1812	703	1	1
1813	703	1	1
1814	607	1	1
1815	703	1	1
1817	607	1	1
1818	703	1	1
1820	703	1	1
1821	703	1	1
1822	703	1	1
1824	703	1	1
1825	703	1	1
1830	703	1	1
1833	607	1	1
1836	703	1	1
1837	607	1	1
1838	703	1	1
1842	703	1	1
1843	703	1	1
1844	703	1	1
1845	703	1	1
1847	607	1	1
1849	703	1	1
1854	607	1	1
1855	703	1	1
1859	703	1	1
1860	703	1	1
1861	607	1	1
1862	703	1	1
1864	703	1	1
1869	607	1	1
1873	703	1	1
1874	703	1	1
1875	703	1	1
1876	703	1	1
1878	703	1	1
1879	703	1	1
1881	703	1	1
1882	703	1	1
1884	703	1	1
1889	703	1	1
1895	703	1	1
1897	703	1	1
1898	703	1	1
1899	703	1	1
1901	703	1	1
1903	703	1	1
1905	703	1	1
1906	703	1	1
1908	703	1	1
1910	703	1	1
1911	703	1	1
1912	703	1	1
1914	703	1	1
1915	703	1	1
1916	703	1	1
1917	607	1	1
1918	703	1	1
1919	703	1	1
1921	703	1	1
1923	703	1	1
1924	703	1	1
1925	703	1	1
1927	703	1	1
1929	703	1	1
1932	703	1	1
1933	607	1	1
1936	703	1	1
1940	703	1	1
1942	703	1	1
1945	703	1	1
1946	703	1	1
1947	703	1	1
1948	703	1	1
1949	703	1	1
1950	703	1	1
1951	703	1	1
1953	703	1	1
1954	703	1	1
1955	703	1	1
1956	703	1	1
1958	607	1	1
1960	703	1	1
1962	703	1	1
1964	703	1	1
1967	703	1	1
1968	703	1	1
1970	703	1	1
1973	703	1	1
1974	703	1	1
1977	703	1	1
1978	703	1	1
1983	703	1	1
1984	607	1	1
1985	703	1	1
1988	703	1	1
1991	703	1	1
1993	703	1	1
1994	703	1	1
1995	703	1	1
1996	607	1	1
1997	703	1	1
1998	607	1	1
1999	703	1	1
2000	703	1	1
2001	703	1	1
2002	703	1	1
2004	703	1	1
2007	703	1	1
2010	703	1	1
2012	703	1	1
2013	703	1	1
2014	703	1	1
2015	703	1	1
2016	703	1	1
2017	703	1	1
2018	703	1	1
2020	703	1	1
2023	703	1	1
2026	703	1	1
2027	703	1	1
2028	607	1	1
2029	703	1	1
2030	703	1	1
2031	703	1	1
2032	703	1	1
2033	703	1	1
2037	703	1	1
2040	703	1	1
2041	703	1	1
2043	607	1	1
2046	703	1	1
2048	607	1	1
2049	703	1	1
2050	703	1	1
2052	703	1	1
2053	607	1	1
2055	703	1	1
2062	607	1	1
2063	607	1	1
2065	703	1	1
2069	703	1	1
2070	703	1	1
2071	703	1	1
2073	703	1	1
2075	607	1	1
2078	703	1	1
2079	703	1	1
2083	703	1	1
2088	703	1	1
2091	703	1	1
2092	703	1	1
2094	703	1	1
2095	703	1	1
2097	703	1	1
2098	703	1	1
2101	607	1	1
2102	703	1	1
2103	703	1	1
2105	703	1	1
2107	703	1	1
2108	703	1	1
2110	703	1	1
2112	703	1	1
2113	703	1	1
2114	703	1	1
2116	703	1	1
2119	607	1	1
2121	703	1	1
2122	607	1	1
2124	703	1	1
2126	607	1	1
2129	703	1	1
13	607	0.999999	1
82	607	0.999999	1
90	607	0.999999	1
104	703	0.999999	1
164	613	0.999999	1
265	474	0.999999	1
291	490	0.999999	1
464	490	0.999999	1
554	474	0.999999	1
554	607	0.999999	1
962	607	0.999999	1
113	474	0.999998	1
128	607	0.999998	1
355	613	0.999998	1
151	607	0.999997	1
259	474	0.999997	1
37	474	0.999996	1
225	613	0.999996	1
90	474	0.999995	1
408	474	0.999995	1
340	613	0.999994	1
125	613	0.999993	1
335	607	0.999993	1
345	607	0.999993	1
14	474	0.999992	1
37	490	0.999992	1
65	474	0.999992	1
82	474	0.999991	1
163	490	0.999991	1
335	569	0.999991	1
335	758	0.999991	1
1652	613	0.999991	1
233	474	0.99999	1
464	569	0.99999	1
113	490	0.999989	1
1248	613	0.999989	1
354	474	0.999987	1
445	474	0.999987	1
37	758	0.999986	1
237	607	0.999986	1
295	474	0.999986	1
57	703	0.999983	1
261	490	0.999982	1
65	490	0.999981	1
188	607	0.999981	1
192	490	0.999981	1
50	474	0.99998	1
65	758	0.999979	1
833	613	0.999979	1
1389	613	0.999979	1
998	607	0.999977	1
291	569	0.999975	1
465	474	0.999972	1
14	758	0.999969	1
112	607	0.999969	1
801	607	0.999969	1
1299	613	0.999969	1
1476	613	0.999969	1
335	474	0.999968	1
1252	613	0.999967	1
877	607	0.999966	1
163	474	0.999964	1
127	613	0.999963	1
163	569	0.999962	1
175	613	0.999962	1
101	703	0.999961	1
347	474	0.99996	1
554	490	0.99996	1
814	613	0.999957	1
983	607	0.999957	1
192	569	0.999956	1
1345	613	0.999956	1
374	607	0.999955	1
192	474	0.999954	1
1809	613	0.999954	1
1331	613	0.999951	1
1851	613	0.99995	1
1642	607	0.999949	1
1224	607	0.999948	1
1358	613	0.999947	1
1442	613	0.999947	1
1474	613	0.999947	1
1653	613	0.999947	1
1726	613	0.999947	1
1746	613	0.999947	1
1770	613	0.999947	1
1886	613	0.999947	1
1893	613	0.999947	1
1922	613	0.999947	1
1937	613	0.999947	1
1957	613	0.999947	1
2006	613	0.999947	1
2042	613	0.999947	1
2120	613	0.999947	1
1021	613	0.999946	1
1630	607	0.999942	1
291	758	0.999941	1
140	705	0.99994	1
265	490	0.99994	1
483	607	0.999939	1
263	613	0.999938	1
77	607	0.999937	1
287	613	0.999936	1
864	613	0.999934	1
413	607	0.999932	1
163	758	0.999929	1
7	607	0.999928	1
180	607	0.999926	1
562	538	0.999923	1
335	658	0.999918	1
721	607	0.999917	1
1199	613	0.999909	1
7	474	0.999906	1
135	607	0.9999	1
297	474	0.999899	1
733	607	0.999898	1
3	703	0.999897	1
464	658	0.999897	1
7	569	0.99989	1
7	758	0.999884	0
344	613	0.999884	1
300	474	0.99988	1
1469	607	0.99988	1
518	607	0.999878	1
586	607	0.999874	1
1294	607	0.99987	1
1017	607	0.999858	1
1138	607	0.999858	1
1177	607	0.999858	1
1448	607	0.999858	1
1460	607	0.999858	1
1639	607	0.999858	1
1822	607	0.999858	1
1897	607	0.999858	1
1994	607	0.999858	1
2030	607	0.999858	1
192	568	0.999855	1
128	524	0.999849	1
14	490	0.999828	1
1449	607	0.999828	1
464	568	0.999823	1
291	658	0.999821	1
898	613	0.999811	1
491	490	0.999803	1
47	703	0.9998	1
587	607	0.999798	1
7	490	0.999795	0
7	658	0.999784	1
284	613	0.999783	1
104	607	0.999781	1
464	474	0.999781	1
113	569	0.999775	1
37	569	0.999772	1
1423	490	0.999758	1
732	613	0.999754	1
109	607	0.999736	1
562	769	0.999735	1
192	658	0.999728	1
492	613	0.999724	1
352	607	0.999723	1
105	613	0.999706	1
1343	607	0.999704	1
26	607	0.999693	1
1170	613	0.999688	1
1817	613	0.999688	1
178	474	0.999684	1
359	474	0.999646	1
76	595	0.999631	1
81	472	0.99963	1
192	758	0.999629	1
365	595	0.999615	1
392	578	0.999612	1
90	490	0.999605	1
704	613	0.999602	1
261	658	0.99959	1
128	534	0.999587	1
163	568	0.999583	1
81	595	0.999579	1
7	568	0.999576	1
261	569	0.999571	1
277	705	0.999543	1
58	490	0.999533	1
78	578	0.999526	1
356	474	0.999525	1
1209	613	0.99952	1
383	607	0.999494	1
151	595	0.999493	1
321	473	0.999491	1
37	658	0.999483	0
113	658	0.999478	1
75	705	0.999433	1
76	472	0.999419	1
265	569	0.999325	1
1135	490	0.999313	1
346	473	0.999311	1
488	607	0.999308	1
335	568	0.999275	0
62	613	0.999241	1
62	534	0.999237	1
493	705	0.999144	1
554	758	0.999132	1
113	758	0.999126	0
440	705	0.999125	1
261	474	0.999095	0
497	613	0.999095	1
400	524	0.99909	1
299	607	0.999086	1
174	474	0.999052	1
65	658	0.999023	1
45	705	0.999022	0
464	758	0.999011	0
253	607	0.999	0
491	658	0.998992	1
1135	474	0.998969	1
392	671	0.998933	1
491	474	0.998926	1
76	633	0.998921	1
4	705	0.998888	0
81	633	0.998814	1
61	524	0.998808	1
180	613	0.998786	1
291	449	0.998699	1
265	658	0.99869	0
320	769	0.998584	1
554	569	0.998528	1
54	613	0.998488	1
265	758	0.998422	0
491	569	0.998404	1
151	472	0.998345	1
7	478	0.998336	1
554	658	0.998271	0
321	769	0.998268	1
125	769	0.998263	1
188	474	0.998246	1
65	569	0.998147	0
116	645	0.998112	1
564	478	0.998096	1
473	705	0.998058	0
374	613	0.998023	1
163	449	0.997967	1
146	490	0.997958	1
291	568	0.997954	0
201	538	0.99795	1
6	758	0.997945	0
140	669	0.997904	1
201	473	0.997887	1
1423	569	0.997837	1
320	473	0.997827	1
252	633	0.997804	1
343	490	0.997714	1
131	578	0.99768	1
163	658	0.997579	0
321	756	0.997476	1
346	756	0.99745	1
292	607	0.997429	1
321	162	0.997403	1
547	568	0.997273	1
346	538	0.997244	1
48	558	0.997158	1
562	155	0.997068	1
320	613	0.996938	1
116	524	0.996878	1
62	490	0.996678	1
320	538	0.99653	1
1225	524	0.996496	1
418	705	0.996417	1
113	449	0.996312	1
239	656	0.996279	1
1414	705	0.996193	1
183	523	0.996192	1
48	717	0.996175	1
171	524	0.996146	1
192	449	0.996133	1
343	534	0.996115	1
1089	474	0.996094	1
250	607	0.996044	1
547	758	0.996002	1
96	671	0.995945	1
249	578	0.995927	1
78	671	0.995883	0
1423	658	0.99583	1
562	162	0.995819	1
537	705	0.995816	0
1025	524	0.995787	1
299	613	0.995774	1
290	524	0.995728	1
931	705	0.995685	1
201	756	0.995667	1
400	534	0.995569	1
1866	705	0.995523	1
261	568	0.995483	1
21	478	0.995473	1
98	578	0.995387	1
1162	705	0.995379	1
81	540	0.995361	1
57	578	0.995306	1
163	478	0.995244	1
14	569	0.995224	0
530	705	0.995194	0
137	671	0.995184	1
1423	568	0.995172	0
14	658	0.995168	0
1135	569	0.995113	1
464	449	0.99511	0
1411	705	0.99495	1
1111	705	0.994944	1
130	474	0.994938	1
365	472	0.994919	0
261	758	0.994648	0
468	705	0.994551	0
346	769	0.994542	0
80	735	0.99451	1
201	769	0.994482	0
517	769	0.994464	1
1457	474	0.994436	1
1774	474	0.994436	1
346	162	0.994392	1
1089	490	0.994388	0
1032	478	0.99435	1
187	735	0.994347	1
131	656	0.994289	1
122	613	0.994065	1
500	613	0.994036	1
425	735	0.993932	1
491	758	0.993898	0
1676	705	0.993875	1
108	671	0.993808	0
234	474	0.993807	0
58	162	0.993784	1
58	473	0.993775	1
1038	705	0.993753	1
1087	705	0.993753	1
1163	705	0.993753	1
1437	705	0.993753	1
1597	705	0.993753	1
1683	705	0.993753	1
1751	705	0.993753	1
1800	705	0.993753	1
1894	705	0.993753	1
1934	705	0.993753	1
1982	705	0.993753	1
2080	705	0.993753	1
2081	705	0.993753	1
320	756	0.993712	0
610	613	0.993549	1
564	686	0.993476	1
62	703	0.993436	1
265	568	0.993392	1
113	568	0.993334	0
57	647	0.993233	1
315	474	0.993164	1
265	449	0.993041	0
1253	613	0.992964	1
1834	705	0.992957	1
466	538	0.992921	1
119	474	0.992805	1
61	534	0.992748	1
287	490	0.992677	1
466	769	0.992428	1
779	478	0.992383	1
230	671	0.992242	0
151	633	0.992215	0
491	568	0.992208	1
305	735	0.992172	0
1069	478	0.992108	1
1302	524	0.992089	1
404	490	0.991926	1
1617	478	0.991851	1
476	705	0.991757	1
365	633	0.991619	0
287	735	0.99161	0
334	735	0.991598	0
38	568	0.991594	1
855	523	0.991587	1
181	735	0.991525	0
252	595	0.991489	1
90	758	0.991453	0
18	524	0.991347	1
1155	478	0.991313	1
1209	568	0.991307	1
1229	613	0.991297	1
252	724	0.991254	1
320	666	0.991249	1
1135	658	0.991225	0
251	735	0.991087	0
264	735	0.991087	0
751	613	0.991064	1
370	705	0.99101	0
125	538	0.990994	1
528	478	0.990978	1
363	735	0.990931	0
36	558	0.990795	1
108	705	0.990743	0
105	758	0.990727	0
430	524	0.990657	1
202	735	0.990644	0
335	449	0.990575	1
1059	478	0.990425	1
1888	478	0.990425	1
1961	478	0.990425	1
137	705	0.990336	0
1236	705	0.990297	1
1423	758	0.989949	0
293	735	0.98991	0
392	705	0.98981	0
204	607	0.9898	1
719	524	0.989579	1
112	735	0.989502	1
316	705	0.989495	0
105	658	0.98944	0
10	671	0.989394	0
320	162	0.989391	0
160	633	0.989335	0
532	705	0.989332	0
691	523	0.989238	1
1135	568	0.989181	0
823	478	0.9891	1
506	705	0.989087	0
568	478	0.989086	1
164	632	0.989072	1
1089	568	0.988933	0
154	524	0.988923	1
293	490	0.988881	1
1089	658	0.988745	1
274	735	0.988743	0
79	705	0.988676	1
605	524	0.988673	1
1135	758	0.9886	0
508	686	0.988385	1
1534	613	0.988384	1
1589	613	0.988384	1
1384	478	0.988376	1
394	474	0.988207	1
350	671	0.988121	1
485	478	0.988102	1
170	671	0.988073	0
296	705	0.988045	0
588	705	0.988009	0
370	671	0.987877	0
279	705	0.987847	0
315	669	0.987838	1
115	558	0.987832	1
343	524	0.987817	1
261	449	0.987748	0
458	705	0.987746	0
189	671	0.987731	0
315	478	0.987684	1
1457	758	0.987386	1
1774	758	0.987386	1
547	569	0.987367	1
76	540	0.987362	0
1089	569	0.987247	1
1212	568	0.987235	1
1209	658	0.987221	1
31	705	0.987173	0
29	705	0.987115	0
189	705	0.986956	0
489	705	0.986868	0
153	705	0.986846	0
1209	490	0.986717	0
160	595	0.98666	1
335	656	0.986638	0
547	658	0.986638	0
164	595	0.986604	1
1711	478	0.986515	1
688	523	0.986509	1
210	669	0.986467	1
219	473	0.986411	1
160	472	0.986405	1
92	717	0.986402	0
386	735	0.986393	0
37	656	0.98635	1
562	678	0.986336	1
786	523	0.986151	1
25	705	0.986085	0
790	523	0.985985	1
165	705	0.985941	0
837	705	0.985906	0
210	718	0.985665	1
114	613	0.985593	0
380	705	0.985558	0
597	523	0.985409	1
336	705	0.985364	0
192	478	0.985342	1
213	705	0.985332	0
342	705	0.985332	0
478	705	0.985332	0
130	758	0.985277	1
37	568	0.985212	0
562	756	0.985206	0
389	705	0.985025	0
873	705	0.984881	0
1252	632	0.98485	1
9	524	0.984787	0
268	705	0.984681	0
2127	705	0.984658	0
188	653	0.984575	0
715	524	0.984444	1
198	524	0.98432	0
735	705	0.984308	0
90	658	0.984173	0
1078	478	0.984132	1
1146	478	0.984132	1
1362	478	0.984132	1
1439	478	0.984132	1
1452	478	0.984132	1
1523	478	0.984132	1
1541	478	0.984132	1
1543	478	0.984132	1
1573	478	0.984132	1
1713	478	0.984132	1
1735	478	0.984132	1
1788	478	0.984132	1
1846	478	0.984132	1
1887	478	0.984132	1
2034	478	0.984132	1
2096	478	0.984132	1
125	756	0.984	1
572	705	0.983969	0
10	705	0.983896	0
239	613	0.983883	1
767	705	0.98378	0
321	678	0.98368	1
183	671	0.983675	1
517	538	0.983613	1
840	523	0.98357	1
464	773	0.983518	1
170	705	0.983481	0
27	502	0.983403	1
1190	524	0.98339	1
1400	613	0.983369	1
265	705	0.983334	0
121	705	0.983328	0
237	474	0.983243	1
406	705	0.983233	0
36	469	0.983202	1
1089	758	0.983196	0
363	653	0.983188	1
491	449	0.983072	1
746	705	0.982906	0
1002	613	0.982906	1
758	523	0.982842	1
292	478	0.982723	1
623	705	0.982614	0
554	449	0.982349	0
201	632	0.982277	1
201	162	0.982258	0
807	705	0.982172	0
794	705	0.982073	0
268	632	0.982033	0
126	568	0.981984	1
77	524	0.981969	1
305	653	0.981918	0
921	705	0.981917	0
941	705	0.981917	0
548	523	0.981879	1
517	756	0.981836	0
230	613	0.981605	0
803	705	0.9816	0
969	705	0.98156	0
1028	705	0.981382	0
730	523	0.981269	1
1166	705	0.981262	0
146	540	0.981119	1
1027	705	0.981117	0
1865	705	0.981117	0
261	705	0.981061	0
867	705	0.981056	0
146	708	0.981026	1
620	705	0.98098	0
1627	705	0.980934	0
2109	705	0.980934	0
1264	705	0.980846	0
1366	705	0.980846	0
1008	705	0.980842	0
1265	705	0.980842	0
1550	705	0.980842	0
1633	705	0.980842	0
1748	705	0.980842	0
1841	705	0.980842	0
1857	705	0.980842	0
2076	705	0.980842	0
379	705	0.980754	0
334	653	0.980749	1
1562	705	0.980746	0
96	705	0.980697	0
858	705	0.980658	0
1966	705	0.980646	0
78	705	0.980633	0
698	705	0.980606	0
174	653	0.980601	0
106	718	0.980516	0
853	705	0.980486	0
825	705	0.980423	0
47	717	0.980401	1
421	523	0.980395	1
56	705	0.980369	0
738	705	0.980343	0
261	671	0.980331	0
832	705	0.980326	0
1522	705	0.980309	0
125	632	0.980305	0
428	705	0.980259	0
1720	705	0.980256	0
168	523	0.980253	1
699	705	0.9802	0
435	705	0.980186	0
534	523	0.980167	1
159	705	0.980165	0
399	705	0.980165	0
671	705	0.98016	0
1195	705	0.980049	0
660	705	0.980041	0
457	705	0.980003	0
45	669	0.97999	1
1039	632	0.97998	1
1152	705	0.97994	0
1466	705	0.979904	0
1129	705	0.979896	0
1360	705	0.979896	0
1505	705	0.979896	0
1703	705	0.979896	0
1718	705	0.979896	0
1823	705	0.979896	0
2115	705	0.979896	0
2117	705	0.979896	0
1158	705	0.979864	0
1284	705	0.979847	0
385	705	0.97984	0
512	705	0.979781	0
240	502	0.979762	0
852	523	0.979734	1
355	632	0.979665	0
1259	705	0.979654	0
1549	705	0.979654	0
1829	705	0.979654	0
1880	705	0.979654	0
2060	705	0.979654	0
2128	523	0.979645	1
591	705	0.979616	0
1172	705	0.979581	0
608	705	0.979496	0
747	705	0.979496	0
754	705	0.979496	0
776	705	0.979496	0
897	705	0.979496	0
916	705	0.979496	0
937	705	0.979496	0
966	705	0.979496	0
635	705	0.979462	0
806	705	0.979445	0
441	705	0.979368	0
397	705	0.979365	0
662	705	0.97934	0
1602	705	0.979273	0
425	653	0.979272	0
2132	705	0.97925	0
737	705	0.979219	0
449	705	0.979196	0
559	705	0.979196	0
884	705	0.979172	0
1241	705	0.979161	0
1263	705	0.979128	0
222	705	0.979087	0
80	653	0.979083	0
1001	705	0.979081	0
1702	705	0.979081	0
1819	705	0.979081	0
1913	705	0.979081	0
1231	705	0.979056	0
653	705	0.979035	0
717	705	0.979029	0
928	705	0.979014	0
1700	523	0.978996	1
1965	705	0.978935	0
547	490	0.978921	0
1374	705	0.978897	0
1511	705	0.978897	0
1616	705	0.978897	0
1660	705	0.978897	0
1867	705	0.978894	0
129	705	0.978877	0
743	705	0.978839	0
761	705	0.978839	0
292	686	0.978826	1
251	653	0.978817	0
264	653	0.978817	0
850	705	0.97881	0
661	705	0.978803	0
187	653	0.978801	0
2136	523	0.978798	1
1085	705	0.978755	0
1484	705	0.978755	0
1508	705	0.978755	0
1609	705	0.978755	0
1628	705	0.978755	0
1704	705	0.978755	0
1717	705	0.978755	0
1736	705	0.978755	0
1775	705	0.978755	0
2045	705	0.978755	0
2054	705	0.978755	0
2057	705	0.978755	0
2068	705	0.978755	0
2099	705	0.978755	0
1021	705	0.978739	0
1969	705	0.978739	0
584	523	0.97873	1
734	705	0.978716	0
795	705	0.978716	0
496	705	0.978708	0
1323	705	0.978702	0
91	705	0.978665	0
619	705	0.978657	0
690	705	0.978629	0
817	705	0.978624	0
1061	705	0.978603	0
913	705	0.978597	0
960	705	0.978595	0
2133	523	0.978595	1
2140	523	0.978595	1
1276	705	0.978585	0
1318	705	0.978572	0
163	747	0.978569	1
77	534	0.978537	1
742	705	0.978483	0
1559	705	0.978478	0
1858	705	0.978478	0
1856	705	0.978466	0
1359	705	0.978456	0
1931	705	0.978456	0
1192	705	0.978448	0
1082	705	0.978443	0
1086	705	0.978443	0
1309	705	0.978443	0
1644	705	0.978443	0
1784	705	0.978443	0
1976	705	0.978443	0
304	705	0.978442	0
781	705	0.978435	0
209	705	0.978434	0
253	523	0.978426	1
1325	705	0.978416	0
968	705	0.978402	0
1404	705	0.978391	0
1553	705	0.978391	0
1765	705	0.978391	0
1561	705	0.978382	0
2025	705	0.978382	0
1839	523	0.978373	1
911	705	0.978366	0
329	705	0.978365	0
804	705	0.97834	0
2135	705	0.978338	0
841	705	0.978331	0
1465	705	0.978317	0
1750	705	0.978317	0
454	705	0.978316	0
486	705	0.978316	0
50	490	0.978296	0
657	705	0.978284	0
1659	705	0.978284	0
423	705	0.978282	0
1835	705	0.978274	0
674	705	0.978273	0
1807	705	0.978266	0
780	705	0.978265	0
820	705	0.978265	0
958	705	0.978265	0
585	705	0.978261	0
1952	705	0.978255	0
1444	705	0.978247	0
934	705	0.978245	0
943	705	0.978245	0
181	653	0.978235	0
87	705	0.978223	0
1024	705	0.978222	0
1461	705	0.978202	0
1698	705	0.978202	0
1959	705	0.978198	0
1459	523	0.978182	1
1730	705	0.978176	0
523	705	0.97817	0
1419	705	0.97817	0
1797	705	0.97817	0
797	705	0.978151	0
2066	705	0.978146	0
224	705	0.978143	0
202	653	0.978098	0
1584	705	0.978091	0
281	725	0.978079	1
785	705	0.978072	0
1675	705	0.97807	0
2051	705	0.97807	0
1037	705	0.978062	0
1640	705	0.97806	0
1944	705	0.97806	0
533	705	0.97805	0
643	705	0.978036	0
1848	705	0.978033	0
401	705	0.978028	0
932	705	0.978016	0
324	705	0.978012	0
2035	705	0.978005	0
2111	705	0.978005	0
1281	705	0.978001	0
1164	705	0.977994	0
414	705	0.977966	0
957	705	0.97796	0
1458	705	0.977942	0
1314	705	0.977915	0
1123	705	0.977911	0
1804	705	0.977911	0
1178	705	0.977891	0
1601	705	0.977891	0
1245	705	0.977886	0
1389	705	0.977878	0
469	705	0.977873	0
819	705	0.977872	0
821	705	0.977872	0
2072	705	0.977867	0
990	705	0.977866	0
1650	705	0.977844	0
1781	705	0.977842	0
2139	705	0.977825	0
562	632	0.977822	0
1091	705	0.97782	0
1297	705	0.97782	0
991	705	0.97781	0
1180	705	0.977777	0
221	523	0.977774	1
258	705	0.977773	0
1649	705	0.97777	0
1473	705	0.977763	0
252	618	0.97776	1
1395	705	0.977746	0
2134	705	0.977741	0
1943	705	0.977731	0
158	538	0.977727	1
1029	705	0.977726	0
482	705	0.977725	0
2123	705	0.977718	0
1539	705	0.977716	0
1699	705	0.977711	0
1322	705	0.977707	0
2118	705	0.977707	0
1319	705	0.9777	0
2022	705	0.9777	0
1802	705	0.977695	0
1670	705	0.97769	0
1826	705	0.977686	0
681	705	0.977685	0
1868	705	0.97768	0
1979	705	0.97768	0
422	523	0.977665	1
1142	705	0.977659	0
1572	705	0.977659	0
1816	705	0.977659	0
1890	705	0.977659	0
1293	705	0.977653	0
1255	705	0.977648	0
1272	705	0.977648	0
1432	705	0.977648	0
1544	705	0.977648	0
1576	705	0.977648	0
1667	705	0.977648	0
1755	705	0.977648	0
2074	705	0.977648	0
2125	705	0.977648	0
985	705	0.977639	0
1207	705	0.977638	0
1693	705	0.977638	0
484	705	0.977635	0
2131	705	0.977626	0
799	705	0.977622	0
2086	705	0.977608	0
1566	705	0.977602	0
2008	705	0.977589	0
46	705	0.977584	0
364	705	0.977576	0
669	705	0.977572	0
1174	705	0.977557	0
1131	705	0.977548	0
1870	705	0.977548	0
1463	705	0.977544	0
1568	705	0.977544	0
1564	705	0.977528	0
844	705	0.977504	0
1446	705	0.977503	0
133	705	0.977484	0
393	705	0.977484	0
1004	705	0.97748	0
1	718	0.97746	0
920	705	0.977458	0
899	705	0.977433	0
1900	705	0.977424	0
1794	705	0.977423	0
1218	705	0.977417	0
539	705	0.977403	0
470	705	0.977394	0
1457	490	0.977386	0
1774	490	0.977386	0
1493	705	0.977385	0
1631	705	0.977385	0
1811	705	0.977385	0
984	705	0.977367	0
2003	705	0.977367	0
517	473	0.977346	1
1030	705	0.977338	0
1685	705	0.977322	0
360	705	0.977312	0
1512	705	0.977296	0
1741	705	0.977296	0
1892	705	0.977296	0
625	705	0.977291	0
1624	705	0.977283	0
1426	705	0.977282	0
878	705	0.977274	0
1108	705	0.977264	0
1126	705	0.977264	0
504	705	0.97726	0
1151	705	0.977257	0
1722	705	0.977257	0
1130	705	0.977242	0
1342	705	0.977242	0
1986	705	0.977242	0
2067	705	0.977242	0
974	705	0.977226	0
1710	705	0.97722	0
1518	705	0.977214	0
1145	705	0.977209	0
424	705	0.977202	0
1657	705	0.977202	0
1625	705	0.977197	0
1827	705	0.977197	0
775	705	0.977189	0
407	705	0.977179	0
961	705	0.977172	0
1227	705	0.97717	0
1351	705	0.977151	0
1634	705	0.977151	0
1658	705	0.977151	0
141	478	0.977146	1
312	705	0.977145	0
361	705	0.977126	0
1065	705	0.977112	0
1014	705	0.977102	0
1981	705	0.977102	0
1159	705	0.977078	0
1156	523	0.977067	1
1167	705	0.977064	0
1809	705	0.977051	0
1339	705	0.977029	0
1057	705	0.977015	0
1928	705	0.977015	0
1200	705	0.977014	0
959	705	0.977005	0
1516	705	0.976992	0
1645	705	0.976992	0
1785	705	0.976992	0
1832	705	0.976992	0
477	705	0.976985	0
1071	705	0.976976	0
720	705	0.976974	0
1565	705	0.976969	0
1828	705	0.976969	0
1471	705	0.976963	0
1920	705	0.976949	0
1364	705	0.976947	0
1655	705	0.976947	0
1520	705	0.976944	0
658	705	0.976939	0
289	645	0.976914	1
1168	705	0.976913	0
1250	705	0.976913	0
1313	705	0.976913	0
1853	705	0.976913	0
1581	705	0.976902	0
1938	705	0.976902	0
313	705	0.976897	0
903	705	0.976883	0
1048	705	0.976851	0
1551	705	0.976851	0
1045	705	0.976813	0
1378	705	0.976813	0
1367	705	0.976795	0
1382	705	0.976777	0
1369	478	0.976768	1
1331	705	0.976766	0
689	705	0.976764	0
1153	705	0.976762	0
1321	705	0.976749	0
1606	705	0.97674	0
1358	705	0.976731	0
1442	705	0.976731	0
1474	705	0.976731	0
1653	705	0.976731	0
1726	705	0.976731	0
1746	705	0.976731	0
1770	705	0.976731	0
1886	705	0.976731	0
1893	705	0.976731	0
1922	705	0.976731	0
1937	705	0.976731	0
1957	705	0.976731	0
2006	705	0.976731	0
2042	705	0.976731	0
2120	705	0.976731	0
822	705	0.976719	0
914	705	0.976719	0
134	613	0.976715	0
611	705	0.976715	0
17	705	0.976712	0
1757	705	0.9767	0
391	705	0.976686	0
541	705	0.976686	0
967	705	0.976669	0
355	595	0.976664	0
617	705	0.97666	0
724	705	0.97666	0
970	705	0.97666	0
988	705	0.97666	0
1935	705	0.976655	0
1161	705	0.976644	0
1288	705	0.976644	0
1760	705	0.976644	0
744	705	0.976619	0
654	705	0.976596	0
1608	705	0.976595	0
1656	705	0.976595	0
1930	705	0.976595	0
1427	705	0.976583	0
1672	705	0.976583	0
1896	705	0.976583	0
1073	705	0.976569	0
616	705	0.976562	0
1226	705	0.97656	0
1885	705	0.97656	0
836	705	0.97653	0
1211	705	0.976516	0
563	705	0.976497	0
791	705	0.976484	0
1677	705	0.976478	0
769	705	0.976477	0
883	705	0.976477	0
490	705	0.976451	0
1233	705	0.976441	0
2085	705	0.976441	0
982	705	0.976436	0
1213	705	0.976413	0
683	705	0.976407	0
113	705	0.976401	0
1941	705	0.97639	0
1963	705	0.97639	0
2087	705	0.97639	0
2089	705	0.97639	0
1883	705	0.976386	0
784	705	0.976375	0
1370	705	0.976368	0
148	705	0.976361	0
1096	705	0.97636	0
1042	705	0.976359	0
543	705	0.976347	0
980	705	0.976335	0
1338	705	0.976334	0
263	632	0.976333	0
1041	705	0.976333	0
978	633	0.976312	1
1345	705	0.976284	0
1767	705	0.97628	0
1119	705	0.976249	0
1355	705	0.976249	0
1871	705	0.976249	0
2038	705	0.976249	0
2058	705	0.976249	0
893	705	0.976238	0
851	705	0.976214	0
283	645	0.976207	0
1020	705	0.976197	0
542	705	0.976194	0
593	705	0.976183	0
1733	705	0.976165	0
2064	705	0.976165	0
579	705	0.976146	0
10	632	0.976141	1
1904	705	0.976112	0
206	705	0.976103	0
269	705	0.97609	0
411	705	0.976088	0
1304	705	0.976081	0
1315	705	0.97603	0
244	705	0.976029	0
341	705	0.976029	0
456	705	0.976029	0
314	645	0.976026	0
1721	705	0.976007	0
294	705	0.976004	0
1110	705	0.975967	0
1214	705	0.975937	0
427	705	0.975931	0
622	705	0.975923	0
1696	705	0.975893	0
1850	705	0.975893	0
2090	705	0.975893	0
1476	705	0.975886	0
912	705	0.975878	0
306	705	0.975823	0
275	656	0.975804	0
[truncated: 358,754 more rows]
